# Supplementary material for: Side group dependent room temperature crystallization-induced phosphorescence of benzil based all organic phosphors
Source: RSC Adv. 2024 Feb 19;14(9):6285–91. doi: 10.1039/d4ra00816b (PMC10875412; doi:10.1039/d4ra00816b)
Supplement: RA-014-D4RA00816B-s002 [file RA-014-D4RA00816B-s002.cif]

# Electronic Supplementary Material (ESI) for RSC Advances.
# This journal is © The Royal Society of Chemistry 2024

####################################################################### 
# 
# This file contains crystal structure data downloaded from the 
# Cambridge Structural Database (CSD) hosted by the Cambridge 
# Crystallographic Data Centre (CCDC).
# 
# Full information about CCDC data access policies and citation 
# guidelines are available at http://www.ccdc.cam.ac.uk/access/V1 
# 
# Audit and citation data items may have been added by the CCDC. 
# Please retain this information to preserve the provenance of 
# this file and to allow appropriate attribution of the data. 
# 
#######################################################################

data_Lee_NeedleC1_0m_a
_database_code_depnum_ccdc_archive 'CCDC 2289618'
loop_
_audit_author_name
_audit_author_address
'Paul Forster'
;University of Nevada Las Vegas
United States of America
;
_audit_update_record             
;
2023-08-19 deposited with the CCDC.	2024-02-12 downloaded from the CCDC.
;

_audit_creation_method           SHELXL-2018/3
_shelx_SHELXL_version_number     2018/3
_chemical_name_systematic        ?
_chemical_name_common            ?
_chemical_melting_point          ?
_chemical_formula_moiety         ?
_chemical_formula_sum            'C16 H14 O4'
_chemical_formula_weight         270.27

loop_
_atom_type_symbol
_atom_type_description
_atom_type_scat_dispersion_real
_atom_type_scat_dispersion_imag
_atom_type_scat_source
C C 0.0033 0.0016 'International Tables Vol C Tables 4.2.6.8 and 6.1.1.4'
H H 0.0000 0.0000 'International Tables Vol C Tables 4.2.6.8 and 6.1.1.4'
O O 0.0106 0.0060 'International Tables Vol C Tables 4.2.6.8 and 6.1.1.4'

_space_group_crystal_system      monoclinic
_space_group_IT_number           15
_space_group_name_H-M_alt        'C 2/c'
_space_group_name_Hall           '-C 2yc'

_shelx_space_group_comment       
;
The symmetry employed for this shelxl refinement is uniquely defined
by the following loop, which should always be used as a source of
symmetry information in preference to the above space-group names.
They are only intended as comments.
;

loop_
_space_group_symop_operation_xyz
'x, y, z'
'-x, y, -z+1/2'
'x+1/2, y+1/2, z'
'-x+1/2, y+1/2, -z+1/2'
'-x, -y, -z'
'x, -y, z-1/2'
'-x+1/2, -y+1/2, -z'
'x+1/2, -y+1/2, z-1/2'

_cell_length_a                   22.042(5)
_cell_length_b                   3.9504(9)
_cell_length_c                   15.024(3)
_cell_angle_alpha                90
_cell_angle_beta                 104.448(3)
_cell_angle_gamma                90
_cell_volume                     1266.8(5)
_cell_formula_units_Z            4
_cell_measurement_temperature    100(2)
_cell_measurement_reflns_used    4377
_cell_measurement_theta_min      5.600
_cell_measurement_theta_max      67.272

_exptl_crystal_description       needle
_exptl_crystal_colour            colourless
_exptl_crystal_density_meas      ?
_exptl_crystal_density_method    ?
_exptl_crystal_density_diffrn    1.417
_exptl_crystal_F_000             568
_exptl_transmission_factor_min   ?
_exptl_transmission_factor_max   ?
_exptl_crystal_size_max          .3
_exptl_crystal_size_mid          .05
_exptl_crystal_size_min          .05
_exptl_absorpt_coefficient_mu    0.102
_shelx_estimated_absorpt_T_min   ?
_shelx_estimated_absorpt_T_max   ?
_exptl_absorpt_correction_type   multi-scan
_exptl_absorpt_correction_T_min  0.7002
_exptl_absorpt_correction_T_max  0.7466
_exptl_absorpt_process_details   'SADABS; Bruker, 2013'
_exptl_absorpt_special_details   ?
_diffrn_ambient_temperature      100(2)
_diffrn_radiation_wavelength     0.71073
_diffrn_radiation_type           MoK\a
_diffrn_source                   ?
_diffrn_measurement_device_type  'Bruker APEX-II CCD'
_diffrn_measurement_method       '\f and \w scans'
_diffrn_detector_area_resol_mean ?
_diffrn_reflns_number            9695
_diffrn_reflns_av_unetI/netI     0.0202
_diffrn_reflns_av_R_equivalents  0.0296
_diffrn_reflns_limit_h_min       -30
_diffrn_reflns_limit_h_max       30
_diffrn_reflns_limit_k_min       -5
_diffrn_reflns_limit_k_max       5
_diffrn_reflns_limit_l_min       -21
_diffrn_reflns_limit_l_max       21
_diffrn_reflns_theta_min         1.908
_diffrn_reflns_theta_max         30.507
_diffrn_reflns_theta_full        25.242
_diffrn_measured_fraction_theta_max 0.999
_diffrn_measured_fraction_theta_full 1.000
_diffrn_reflns_Laue_measured_fraction_max 0.999
_diffrn_reflns_Laue_measured_fraction_full 1.000
_diffrn_reflns_point_group_measured_fraction_max 0.999
_diffrn_reflns_point_group_measured_fraction_full 1.000
_reflns_number_total             1937
_reflns_number_gt                1721
_reflns_threshold_expression     'I > 2\s(I)'
_reflns_Friedel_coverage         0.000
_reflns_Friedel_fraction_max     .
_reflns_Friedel_fraction_full    .

_reflns_special_details          
;
 Reflections were merged by SHELXL according to the crystal
 class for the calculation of statistics and refinement.
 
 _reflns_Friedel_fraction is defined as the number of unique
 Friedel pairs measured divided by the number that would be
 possible theoretically, ignoring centric projections and
 systematic absences.
;

_computing_data_collection       ?
_computing_cell_refinement       ?
_computing_data_reduction        ?
_computing_structure_solution    'SHELXT 2014/5 (Sheldrick, 2014)'
_computing_structure_refinement  'SHELXL-2018/3 (Sheldrick, 2018)'
_computing_molecular_graphics    ?
_computing_publication_material  ?
_refine_special_details          ?
_refine_ls_structure_factor_coef Fsqd
_refine_ls_matrix_type           full
_refine_ls_weighting_scheme      calc
_refine_ls_weighting_details     
'w=1/[\s^2^(Fo^2^)+(0.0814P)^2^+0.5079P] where P=(Fo^2^+2Fc^2^)/3'
_atom_sites_solution_primary     'SHELXT 2014/4 (Sheldrick, 2014)'
_atom_sites_solution_secondary   ?
_atom_sites_solution_hydrogens   geom
_refine_ls_hydrogen_treatment    constr
_refine_ls_extinction_method     none
_refine_ls_extinction_coef       .
_refine_ls_number_reflns         1937
_refine_ls_number_parameters     92
_refine_ls_number_restraints     0
_refine_ls_R_factor_all          0.0476
_refine_ls_R_factor_gt           0.0434
_refine_ls_wR_factor_ref         0.1262
_refine_ls_wR_factor_gt          0.1209
_refine_ls_goodness_of_fit_ref   1.060
_refine_ls_restrained_S_all      1.060
_refine_ls_shift/su_max          0.000
_refine_ls_shift/su_mean         0.000

loop_
_atom_site_label
_atom_site_type_symbol
_atom_site_fract_x
_atom_site_fract_y
_atom_site_fract_z
_atom_site_U_iso_or_equiv
_atom_site_adp_type
_atom_site_occupancy
_atom_site_site_symmetry_order
_atom_site_calc_flag
_atom_site_refinement_flags_posn
_atom_site_refinement_flags_adp
_atom_site_refinement_flags_occupancy
_atom_site_disorder_assembly
_atom_site_disorder_group
O2 O 0.30094(3) 0.57170(17) 0.44808(4) 0.01663(17) Uani 1 1 d . . . . .
O1 O 0.44455(3) 1.05068(18) 0.15389(4) 0.02034(19) Uani 1 1 d . . . . .
C6 C 0.31987(4) 0.8133(2) 0.31588(6) 0.01406(19) Uani 1 1 d . . . . .
H6 H 0.276830 0.873846 0.297699 0.017 Uiso 1 1 calc R U . . .
C7 C 0.35921(4) 0.8986(2) 0.26122(5) 0.01407(19) Uani 1 1 d . . . . .
H7 H 0.343127 1.016504 0.205178 0.017 Uiso 1 1 calc R U . . .
C2 C 0.42309(4) 0.8122(2) 0.28789(5) 0.01343(19) Uani 1 1 d . . . . .
C4 C 0.40619(4) 0.5406(2) 0.42458(6) 0.01480(19) Uani 1 1 d . . . . .
H4 H 0.421881 0.415384 0.479502 0.018 Uiso 1 1 calc R U . . .
C3 C 0.44550(4) 0.6302(2) 0.36922(6) 0.01476(19) Uani 1 1 d . . . . .
H3 H 0.488403 0.566697 0.386950 0.018 Uiso 1 1 calc R U . . .
C1 C 0.46407(4) 0.9236(2) 0.22995(6) 0.01474(19) Uani 1 1 d . . . . .
C5 C 0.34326(4) 0.6369(2) 0.39843(5) 0.01332(19) Uani 1 1 d . . . . .
C8 C 0.32391(4) 0.4182(2) 0.53690(6) 0.0175(2) Uani 1 1 d . . . . .
H8A H 0.339056 0.189328 0.529384 0.026 Uiso 1 1 calc R U . . .
H8B H 0.289996 0.406123 0.568332 0.026 Uiso 1 1 calc R U . . .
H8C H 0.358348 0.554519 0.573520 0.026 Uiso 1 1 calc R U . . .

loop_
_atom_site_aniso_label
_atom_site_aniso_U_11
_atom_site_aniso_U_22
_atom_site_aniso_U_33
_atom_site_aniso_U_23
_atom_site_aniso_U_13
_atom_site_aniso_U_12
O2 0.0138(3) 0.0209(3) 0.0161(3) 0.0027(2) 0.0056(2) -0.0010(2)
O1 0.0161(3) 0.0257(4) 0.0195(3) 0.0063(2) 0.0049(2) 0.0021(2)
C6 0.0111(3) 0.0147(4) 0.0161(4) -0.0003(3) 0.0028(3) -0.0002(3)
C7 0.0131(4) 0.0140(4) 0.0144(4) 0.0002(3) 0.0021(3) 0.0003(3)
C2 0.0122(4) 0.0137(4) 0.0146(4) -0.0010(3) 0.0036(3) -0.0001(3)
C4 0.0141(4) 0.0155(4) 0.0142(4) 0.0007(3) 0.0025(3) 0.0007(3)
C3 0.0120(4) 0.0157(4) 0.0162(4) -0.0004(3) 0.0027(3) 0.0013(3)
C1 0.0127(4) 0.0148(4) 0.0169(4) -0.0006(3) 0.0041(3) 0.0002(3)
C5 0.0133(4) 0.0122(4) 0.0149(4) -0.0014(3) 0.0043(3) -0.0014(3)
C8 0.0191(4) 0.0184(4) 0.0151(4) 0.0014(3) 0.0044(3) -0.0027(3)

_geom_special_details            
;
 All esds (except the esd in the dihedral angle between two l.s. planes)
 are estimated using the full covariance matrix.  The cell esds are taken
 into account individually in the estimation of esds in distances, angles
 and torsion angles; correlations between esds in cell parameters are only
 used when they are defined by crystal symmetry.  An approximate (isotropic)
 treatment of cell esds is used for estimating esds involving l.s. planes.
;

loop_
_geom_bond_atom_site_label_1
_geom_bond_atom_site_label_2
_geom_bond_distance
_geom_bond_site_symmetry_2
_geom_bond_publ_flag
O2 C5 1.3566(10) . ?
O2 C8 1.4379(10) . ?
O1 C1 1.2238(11) . ?
C6 C7 1.3768(11) . ?
C6 C5 1.4037(11) . ?
C6 H6 0.9500 . ?
C7 C2 1.4064(12) . ?
C7 H7 0.9500 . ?
C2 C3 1.3974(12) . ?
C2 C1 1.4695(11) . ?
C4 C3 1.3884(11) . ?
C4 C5 1.3970(12) . ?
C4 H4 0.9500 . ?
C3 H3 0.9500 . ?
C1 C1 1.5477(17) 2_655 ?
C8 H8A 0.9800 . ?
C8 H8B 0.9800 . ?
C8 H8C 0.9800 . ?

loop_
_geom_angle_atom_site_label_1
_geom_angle_atom_site_label_2
_geom_angle_atom_site_label_3
_geom_angle
_geom_angle_site_symmetry_1
_geom_angle_site_symmetry_3
_geom_angle_publ_flag
C5 O2 C8 117.34(7) . . ?
C7 C6 C5 120.09(7) . . ?
C7 C6 H6 120.0 . . ?
C5 C6 H6 120.0 . . ?
C6 C7 C2 120.36(8) . . ?
C6 C7 H7 119.8 . . ?
C2 C7 H7 119.8 . . ?
C3 C2 C7 118.97(7) . . ?
C3 C2 C1 122.45(7) . . ?
C7 C2 C1 118.57(7) . . ?
C3 C4 C5 119.10(8) . . ?
C3 C4 H4 120.5 . . ?
C5 C4 H4 120.5 . . ?
C4 C3 C2 121.19(7) . . ?
C4 C3 H3 119.4 . . ?
C2 C3 H3 119.4 . . ?
O1 C1 C2 123.43(8) . . ?
O1 C1 C1 116.80(8) . 2_655 ?
C2 C1 C1 119.34(9) . 2_655 ?
O2 C5 C4 124.36(8) . . ?
O2 C5 C6 115.39(7) . . ?
C4 C5 C6 120.25(7) . . ?
O2 C8 H8A 109.5 . . ?
O2 C8 H8B 109.5 . . ?
H8A C8 H8B 109.5 . . ?
O2 C8 H8C 109.5 . . ?
H8A C8 H8C 109.5 . . ?
H8B C8 H8C 109.5 . . ?

_refine_diff_density_max         0.368
_refine_diff_density_min         -0.306
_refine_diff_density_rms         0.081

_shelx_res_file                  
;
TITL Lee_NeedleC1_0m_a.res in C2/c
    Lee_NeedleC1_0m_a.res
    created by SHELXL-2018/3 at 10:22:21 on 30-Aug-2019
REM Old TITL Lee_NeedleC1_0m in C2/c
REM SHELXT solution in C2/c
REM R1 0.099, Rweak 0.001, Alpha 0.027, Orientation as input
REM Formula found by SHELXT: C8 O2
CELL 0.71073 22.042 3.9504 15.024 90 104.448 90
ZERR 4 0.0047 0.0009 0.0032 0 0.003 0
LATT 7
SYMM -X,+Y,0.5-Z
SFAC C H O
UNIT 64 56 16

L.S. 10
PLAN  20
TEMP -173.22
BOND $H
LIST 6
fmap 2
SHEL 999 .7
ACTA

WGHT    0.081400    0.507900
FVAR       0.53778
O2    3    0.300941    0.571697    0.448085    11.00000    0.01381    0.02094 =
         0.01613    0.00265    0.00557   -0.00096
O1    3    0.444546    1.050684    0.153891    11.00000    0.01612    0.02570 =
         0.01948    0.00628    0.00493    0.00207
C6    1    0.319869    0.813276    0.315877    11.00000    0.01111    0.01467 =
         0.01608   -0.00027    0.00280   -0.00019
AFIX  43
H6    2    0.276830    0.873846    0.297699    11.00000   -1.20000
AFIX   0
C7    1    0.359214    0.898619    0.261218    11.00000    0.01314    0.01397 =
         0.01437    0.00024    0.00208    0.00033
AFIX  43
H7    2    0.343127    1.016504    0.205178    11.00000   -1.20000
AFIX   0
C2    1    0.423094    0.812232    0.287893    11.00000    0.01216    0.01369 =
         0.01458   -0.00102    0.00362   -0.00014
C4    1    0.406193    0.540550    0.424582    11.00000    0.01413    0.01551 =
         0.01422    0.00071    0.00253    0.00067
AFIX  43
H4    2    0.421881    0.415384    0.479502    11.00000   -1.20000
AFIX   0
C3    1    0.445500    0.630221    0.369222    11.00000    0.01196    0.01569 =
         0.01619   -0.00040    0.00268    0.00128
AFIX  43
H3    2    0.488403    0.566697    0.386950    11.00000   -1.20000
AFIX   0
C1    1    0.464073    0.923573    0.229950    11.00000    0.01272    0.01480 =
         0.01691   -0.00062    0.00407    0.00024
C5    1    0.343257    0.636892    0.398425    11.00000    0.01327    0.01218 =
         0.01494   -0.00140    0.00433   -0.00143
C8    1    0.323914    0.418196    0.536901    11.00000    0.01913    0.01843 =
         0.01510    0.00139    0.00439   -0.00266
AFIX 137
H8A   2    0.339056    0.189328    0.529384    11.00000   -1.50000
H8B   2    0.289996    0.406123    0.568332    11.00000   -1.50000
H8C   2    0.358348    0.554519    0.573520    11.00000   -1.50000
AFIX   0
HKLF 4


REM  Lee_NeedleC1_0m_a.res in C2/c
REM wR2 = 0.126174, GooF = S = 1.06016, Restrained GooF = 1.06016 for all data
REM R1 = 0.043376 for 1721 Fo > 4sig(Fo) and 0.047561 for all 1937 data
REM 92 parameters refined using 0 restraints

END

WGHT      0.0814      0.5079

REM Highest difference peak  0.368,  deepest hole -0.306,  1-sigma level  0.081
Q1    1   0.4414  0.8670  0.2588  11.00000  0.05    0.37
Q2    1   0.3392  0.8234  0.2870  11.00000  0.05    0.36
Q3    1   0.3918  0.8433  0.2745  11.00000  0.05    0.35
Q4    1   0.3708  0.5813  0.4065  11.00000  0.05    0.32
Q5    1   0.3327  0.7443  0.3590  11.00000  0.05    0.31
Q6    1   0.5000  0.9085  0.2500  10.50000  0.05    0.31
Q7    1   0.4306  0.7069  0.3225  11.00000  0.05    0.28
Q8    1   0.4249  0.6143  0.3956  11.00000  0.05    0.26
Q9    1   0.4787  1.0438  0.4465  11.00000  0.05    0.24
Q10   1   0.3701  0.0734  0.4680  11.00000  0.05    0.21
Q11   1   0.3874  0.5057  0.2039  11.00000  0.05    0.21
Q12   1   0.2551  0.9053  0.3624  11.00000  0.05    0.20
Q13   1   0.4409  0.0498  0.4447  11.00000  0.05    0.19
Q14   1   0.2101  0.9611  0.2697  11.00000  0.05    0.19
Q15   1   0.3134  1.4255  0.2339  11.00000  0.05    0.19
Q16   1   0.2612  1.0985  0.3623  11.00000  0.05    0.19
Q17   1   0.4407  0.3931  0.5829  11.00000  0.05    0.19
Q18   1   0.3919  1.3226  0.2101  11.00000  0.05    0.19
Q19   1   0.2312  1.0880  0.2901  11.00000  0.05    0.19
Q20   1   0.4978  0.3771  0.3174  11.00000  0.05    0.19
;
_shelx_res_checksum              5506

_shelx_hkl_file                  
;
   2   0   0  181.38    4.10
  -2   0   0  180.38    3.90
   4   0   0 1466.15   31.20
  -4   0   0 1394.66   31.00
  -4   0   0 1570.34   31.00
   4   0   0 1397.46   31.40
  -6   0   0  479.75   10.50
   6   0   0  473.15   10.80
  -6   0   0  498.95   10.60
   6   0   0  480.35   11.10
  -8   0   0 6606.54  135.99
   8   0   0 7099.09  135.79
  -8   0   0 5453.15  135.39
 -10   0   0  646.24   14.00
  10   0   0  637.64   14.50
 -10   0   0  644.44   14.20
 -12   0   0    0.30    0.20
  12   0   0   -0.30    0.30
  12   0   0   -0.20    0.50
 -12   0   0   -0.30    0.20
 -14   0   0    1.50    0.40
 -14   0   0    3.00    0.40
  14   0   0    1.20    0.50
  14   0   0    1.50    0.70
  16   0   0   24.40    1.60
 -16   0   0   21.10    1.30
 -16   0   0   22.80    1.00
  16   0   0   26.10    2.10
  18   0   0    9.30    1.60
  18   0   0    7.70    1.10
 -18   0   0    5.80    0.90
 -18   0   0    6.80    0.60
 -20   0   0  165.28    5.00
 -20   0   0  166.58    4.30
  20   0   0  160.18    5.10
  20   0   0  159.38    6.30
  22   0   0   95.69    5.00
 -22   0   0   98.19    3.70
  24   0   0    3.00    1.40
 -24   0   0    6.70    1.20
  26   0   0   24.20    3.10
 -26   0   0   16.70    1.80
  28   0   0    1.10    1.40
 -28   0   0    0.60    1.00
  30   0   0    0.70    1.60
 -30   0   0    1.50    1.30
 -32   0   0    1.90    1.30
  32   0   0    1.80    1.90
   1   1   0   42.80    1.60
  -1   1   0   43.70    1.40
   1   1   0   41.80    1.50
  -1   1   0   43.70    1.50
   1   1   0   43.50    1.60
   1   1   0   43.30    1.40
  -1   1   0   41.30    1.60
  -1   1   0   42.80    1.50
   3  -1   0 2149.08   46.20
  -3  -1   0 2190.58   46.00
   3  -1   0 2190.38   45.70
   3   1   0 2100.79   46.20
  -3   1   0 2210.88   45.90
   3   1   0 2210.08   45.60
  -3   1   0 2156.98   46.20
   3   1   0 1999.90   46.30
  -3   1   0 2086.89   46.20
  -5  -1   0  358.16    8.20
   5  -1   0  353.76    8.60
   5  -1   0  354.36    8.10
   5   1   0  351.66    8.50
  -5   1   0  358.46    8.10
   5   1   0  366.66    8.80
  -5   1   0  356.66    8.50
  -7  -1   0  162.78    4.00
   7  -1   0  160.08    4.60
   7  -1   0  159.38    4.20
   7   1   0  159.38    4.80
  -7   1   0  173.98    4.00
   7   1   0  156.18    4.40
  -7   1   0  161.18    4.40
  -9  -1   0  384.36    8.70
   9  -1   0  387.36    9.20
   9  -1   0  374.46    9.50
   9   1   0  394.06    9.30
  -9   1   0  387.76    8.70
   9   1   0  389.66   10.00
  -9   1   0  383.16    9.30
  11  -1   0 1501.65   32.10
 -11  -1   0 1384.96   31.20
  11  -1   0 1474.85   32.30
 -11   1   0 1433.16   31.20
  11   1   0 1477.15   30.90
  11   1   0 1483.15   31.90
  11   1   0 1473.65   32.90
 -11   1   0 1342.67   31.90
 -13  -1   0    4.00    0.70
  13  -1   0    3.80    0.80
  13  -1   0    3.60    0.80
 -13  -1   0    2.90    0.40
  13   1   0    3.60    0.40
  13   1   0    2.30    0.60
 -13   1   0    2.40    0.60
 -13   1   0    4.80    0.50
  13   1   0    2.60    0.90
  15  -1   0    2.50    0.80
  15  -1   0    2.30    0.80
 -15  -1   0    1.70    0.40
 -15  -1   0    1.00    0.40
 -15   1   0    2.00    0.60
  15   1   0    1.40    0.80
 -15   1   0    2.10    0.40
 -17  -1   0   44.50    1.90
  17  -1   0   43.20    2.40
 -17  -1   0   43.00    1.70
  17   1   0   45.10    3.00
 -17   1   0   43.70    2.30
 -19  -1   0   57.09    2.20
  19  -1   0   56.89    3.20
 -19  -1   0   55.99    2.10
  19  -1   0   52.49    2.90
  19   1   0   51.89    3.50
 -19   1   0   53.89    2.70
 -21  -1   0    1.10    0.50
  21  -1   0    2.30    1.10
  21  -1   0    0.40    1.10
 -21  -1   0    0.50    0.60
  21   1   0    0.50    0.90
 -21   1   0    1.50    0.80
  23  -1   0   16.00    2.00
 -23  -1   0   18.20    1.50
  23  -1   0   14.90    2.10
 -23  -1   0   16.60    1.20
  23   1   0   14.40    2.50
 -23   1   0   19.30    2.10
 -25  -1   0   20.60    1.80
  25  -1   0   19.50    2.60
  25  -1   0   23.00    2.40
 -25   1   0   22.00    2.40
  25   1   0   26.90    3.40
  27  -1   0  161.48    7.20
 -27  -1   0  163.08    5.50
  27   1   0  168.88    7.90
 -27   1   0  163.98    6.40
  29  -1   0   42.60    4.40
 -29  -1   0   43.50    2.70
 -29   1   0   42.60    3.20
  29   1   0   35.20    4.20
 -31  -1   0   25.70    2.70
  31   1   0   27.50    4.20
 -31   1   0   28.40    3.10
   0  -2   0 1398.56   30.90
   0   2   0 1404.46   31.20
   0   2   0 1412.66   31.00
   0   2   0 1411.96   31.40
   2  -2   0   75.49    2.70
  -2  -2   0   74.79    2.40
  -2   2   0   77.79    2.50
   2   2   0   78.59    2.90
   2   2   0   73.99    2.80
  -2   2   0   76.39    2.90
   2   2   0   82.19    2.90
  -4  -2   0    9.50    0.70
  -4  -2   0   12.10    1.10
   4  -2   0   11.30    1.20
   4  -2   0    9.70    0.70
  -4   2   0    9.10    1.10
   4   2   0    6.80    1.00
  -4   2   0   10.80    1.10
   4   2   0    7.40    1.00
   6  -2   0    9.10    0.80
   6  -2   0    7.10    1.10
  -6  -2   0    9.10    1.00
  -6   2   0    7.50    0.90
   6   2   0    8.70    1.30
  -6   2   0    5.90    1.00
   6   2   0    6.70    1.00
  -8  -2   0   66.29    2.40
   8  -2   0   68.39    2.90
   8  -2   0   68.39    2.20
   8   2   0   66.29    3.10
  -8   2   0   65.49    2.90
   8   2   0   65.09    2.80
  -8   2   0   68.59    2.50
 -10  -2   0   -0.10    0.30
  10  -2   0   -0.10    0.40
  10  -2   0    0.30    0.40
  10   2   0    0.30    0.60
 -10   2   0    0.20    0.50
  10   2   0    0.60    0.60
 -10   2   0   -0.30    0.40
  12  -2   0  248.58    6.60
  12  -2   0  245.98    7.50
 -12  -2   0  247.98    6.30
 -12   2   0  250.07    6.50
 -12   2   0  245.78    7.30
  12   2   0  252.87    8.20
  12   2   0  257.27    7.20
  14  -2   0    9.50    1.40
  14  -2   0   12.20    1.40
 -14  -2   0   10.20    0.90
  14   2   0    8.20    1.60
 -14   2   0   13.40    1.70
  14   2   0    9.10    1.30
  16  -2   0   10.20    1.40
  16  -2   0   10.50    1.60
 -16  -2   0   10.90    0.90
 -16   2   0   10.00    1.50
  16   2   0    9.50    1.30
  16   2   0   11.30    2.00
 -18  -2   0    1.90    0.60
  18  -2   0    1.80    0.90
  18  -2   0    2.20    1.10
 -18  -2   0    0.50    0.70
  18   2   0    1.50    0.80
  18   2   0    1.80    1.20
 -18   2   0    4.10    1.10
  20  -2   0  225.08    7.60
 -20  -2   0  220.48    5.90
  20  -2   0  246.88    8.60
 -20  -2   0  224.98    6.50
 -20   2   0  219.38    7.50
  20   2   0  218.48    8.80
 -22  -2   0   16.30    1.60
 -22  -2   0   16.80    1.20
  22  -2   0   16.70    2.20
  22   2   0   13.00    2.50
 -22   2   0   14.30    2.00
 -24  -2   0    3.20    0.80
 -24  -2   0    1.80    0.70
  24  -2   0    1.40    1.20
  24   2   0    2.40    1.40
 -24   2   0    1.60    1.10
 -26  -2   0   53.09    2.50
  26  -2   0   57.29    3.70
  26   2   0   46.20    5.00
 -26   2   0   51.89    3.60
  28  -2   0   38.30    3.50
  28   2   0   30.50    4.10
 -28   2   0   33.10    3.50
 -30  -2   0   54.89    3.20
 -30   2   0   54.69    4.10
  30   2   0   49.20    5.80
   1  -3   0    1.90    0.70
  -1  -3   0    1.60    0.60
   1   3   0    1.90    0.80
   1   3   0    1.60    0.70
   1   3   0    2.90    0.80
  -1   3   0    1.50    0.60
  -1   3   0    1.40    0.70
  -1   3   0    1.60    0.70
   3  -3   0  138.19    4.70
  -3  -3   0  137.49    4.70
  -3  -3   0  140.79    4.20
  -3   3   0  144.99    4.30
  -3   3   0  138.89    5.10
   3   3   0  142.09    5.00
  -3   3   0  135.79    4.70
   3   3   0  144.59    5.00
   5  -3   0    4.50    1.00
  -5  -3   0    6.00    1.00
   5  -3   0    6.70    0.80
  -5  -3   0    7.20    0.90
   5   3   0    4.60    1.10
  -5   3   0    6.20    1.20
  -5   3   0    5.80    1.20
   5   3   0    4.90    1.10
   7  -3   0   29.90    2.20
  -7  -3   0   33.70    2.00
   7   3   0   27.30    2.30
   7   3   0   33.00    2.20
  -7   3   0   26.60    2.10
  -9  -3   0  136.39    4.40
   9  -3   0  135.19    5.00
   9   3   0  125.39    4.90
  -9   3   0  125.19    5.00
  -9   3   0  132.79    4.50
   9   3   0  137.79    5.40
 -11  -3   0  419.06   10.50
  11  -3   0  413.06   11.60
  11   3   0  418.46   12.20
 -11   3   0  408.46   11.70
  11   3   0  428.96   11.60
 -11   3   0  414.46   10.60
  13  -3   0   -0.60    0.90
 -13  -3   0    0.10    0.40
  13   3   0   -0.40    0.60
  13   3   0    0.40    0.90
 -13   3   0   -0.20    0.80
  15  -3   0    1.30    0.90
 -15  -3   0    1.10    0.50
  15   3   0   -0.10    0.90
 -15   3   0    1.30    1.00
  15   3   0    0.40    0.80
  17  -3   0   35.50    3.20
 -17  -3   0   34.90    1.80
 -17   3   0   36.70    3.30
  17   3   0   34.30    2.50
  17   3   0   34.50    3.80
  19  -3   0  319.97   10.40
 -19  -3   0  317.57    8.20
 -19   3   0  335.67   10.70
  19   3   0  344.17    9.90
  19   3   0  324.97   11.60
  21  -3   0    0.70    1.10
 -21  -3   0    0.90    0.60
 -21  -3   0    0.30    0.90
 -21   3   0    0.60    1.10
  21   3   0   -0.10    1.20
 -23  -3   0   41.30    2.10
  23  -3   0   45.30    4.20
 -23  -3   0   43.10    2.70
 -23   3   0   37.40    3.80
  23   3   0   45.90    5.00
 -25  -3   0    5.50    0.90
 -25  -3   0    3.00    1.10
  25  -3   0    4.80    1.70
 -25   3   0    4.90    1.70
  25   3   0    5.80    2.20
 -27  -3   0   50.29    2.90
 -27  -3   0   51.19    2.50
  27  -3   0   49.00    4.00
 -27   3   0   41.50    4.30
  27   3   0   42.50    5.30
   0  -4   0  278.07    8.10
   0   4   0  289.07    8.90
   0   4   0  280.77    8.80
   2  -4   0    5.10    1.20
  -2  -4   0    6.20    1.30
  -2   4   0    6.00    1.30
  -2   4   0    4.90    1.30
   2   4   0    4.20    1.20
  -4  -4   0   19.20    2.10
   4  -4   0   13.10    1.80
  -4   4   0   13.40    1.80
   4   4   0   15.80    2.20
  -4   4   0   16.60    2.20
  -6  -4   0  116.39    4.50
   6  -4   0  115.09    4.70
  -6   4   0  109.39    5.10
  -6   4   0  121.49    4.80
   6   4   0  112.79    5.00
   6   4   0  113.49    5.00
  -8  -4   0   13.30    1.70
   8  -4   0   10.70    1.80
   8   4   0   13.80    2.00
  -8   4   0   13.90    1.80
   8   4   0   12.90    2.10
  -8   4   0   11.20    2.00
 -10  -4   0  180.48    5.70
  10  -4   0  160.08    6.30
 -10   4   0  163.68    6.60
  10   4   0  158.38    6.30
  10   4   0  165.58    6.90
 -12  -4   0    5.90    1.10
  12  -4   0    9.60    1.90
  12   4   0    5.90    1.80
 -12   4   0    6.70    1.70
  12   4   0    6.40    1.50
 -14  -4   0   10.40    1.40
  14  -4   0   10.70    2.00
 -14   4   0   14.00    2.30
  14   4   0   11.20    2.40
  14   4   0    9.20    1.70
 -16  -4   0   -0.30    0.70
  16  -4   0    3.10    1.50
 -16   4   0    0.20    1.00
  16   4   0    0.90    1.30
  16   4   0    0.80    1.00
  18  -4   0    1.70    1.30
 -18  -4   0    1.70    0.80
  18   4   0   -0.40    1.30
  18   4   0    1.60    1.20
 -18   4   0    2.50    1.40
 -20  -4   0   14.50    1.40
  20  -4   0   17.00    2.90
 -20   4   0   15.70    2.60
  20   4   0   11.90    2.00
  20   4   0   13.20    2.90
 -22  -4   0    0.10    0.70
  22  -4   0   -0.10    1.50
 -22  -4   0    0.30    1.10
 -22   4   0   -0.30    1.40
  22   4   0    1.60    1.90
 -24  -4   0   -0.40    0.80
 -24  -4   0    1.00    1.10
  24   4   0    1.90    2.10
  -1  -5   0   17.20    2.40
   1  -5   0   15.80    2.50
   1   5   0   18.00    2.50
  -1   5   0   11.70    2.00
  -1   5   0   20.30    2.70
  -3  -5   0   60.89    3.70
  -3   5   0   55.39    3.80
  -3   5   0   57.19    3.70
   3   5   0   54.79    3.70
   5  -5   0   34.90    2.90
  -5  -5   0   36.30    3.20
   5   5   0   45.00    3.90
  -5   5   0   37.80    3.70
  -5   5   0   31.40    3.90
   7  -5   0   74.59    4.20
  -7  -5   0   73.99    3.90
   7   5   0   81.89    4.60
  -7   5   0   66.99    4.60
  -9  -5   0   69.19    3.70
   9  -5   0   61.79    4.00
   9   5   0   65.49    4.10
  -9   5   0   70.59    4.50
  11  -5   0  131.59    6.20
 -11  -5   0  129.19    5.00
 -11   5   0  127.59    6.40
  11   5   0  116.79    5.80
  13  -5   0    2.90    1.80
 -13  -5   0    0.40    0.90
 -13   5   0    0.70    1.30
  13   5   0    1.50    1.10
 -15  -5   0    6.20    1.30
  15  -5   0    4.50    2.00
 -15   5   0    8.80    2.50
  15   5   0    3.50    1.40
 -17  -5   0   59.59    3.00
  17  -5   0   72.19    4.80
  17   5   0   61.39    4.50
 -17   5   0   71.89    5.50
   0  -6   0   25.10    3.30
   0   6   0   25.20    3.30
   2  -6   0    1.50    1.60
  -2  -6   0    0.60    1.50
   2   6   0   -0.90    1.30
  -4  -6   0    6.60    2.20
   4   6   0    3.00    1.90
 -32   0   1   -0.60    1.10
  32   0  -1    1.80    2.00
  30   0  -1    1.20    1.50
 -30   0   1    0.40    1.00
  28   0  -1   -0.60    1.20
 -28   0   1    0.30    0.80
 -26   0   1    0.30    0.60
  26   0  -1    0.00    1.00
 -24   0   1    0.00    0.60
  24   0  -1   -0.50    0.90
  22   0  -1   -0.40    0.90
 -22   0   1   -0.70    0.50
 -20   0   1    0.40    0.50
  20   0  -1   -0.30    0.80
  20   0  -1   -0.20    0.60
 -20   0   1    0.00    0.30
 -18   0   1   -0.80    0.30
  18   0  -1    0.00    0.70
  18   0  -1   -0.20    0.40
 -18   0   1   -0.60    0.30
 -16   0   1    0.40    0.20
 -16   0   1   -0.50    0.30
  16   0  -1    0.30    0.60
  16   0  -1    0.00    0.40
 -14   0   1    0.00    0.20
  14   0  -1   -0.10    0.50
 -14   0   1   -0.50    0.30
  14   0  -1    0.20    0.40
  12   0  -1   -0.60    0.30
 -12   0   1    0.10    0.30
  12   0  -1    0.80    0.60
 -12   0   1   -0.10    0.20
 -10   0   1   -0.20    0.20
  10   0  -1   -0.20    0.40
 -10   0   1    0.00    0.20
  10   0  -1    0.20    0.40
  -8   0   1   -0.10    0.10
   8   0  -1   -0.30    0.40
  -8   0   1    0.40    0.20
   8   0  -1   -0.40    0.30
   6   0  -1    0.40    0.30
   6   0  -1    0.00    0.30
  -6   0   1    0.10    0.10
  -6   0   1    0.20    0.20
  -4   0   1    0.20    0.10
  -4   0   1    0.30    0.10
   4   0  -1    0.10    0.20
   4   0  -1    0.60    0.20
   2   0  -1    0.60    0.10
   2   0  -1    0.30    0.20
  -2   0   1    0.40    0.10
   0   0  -1    0.40    0.10
  -2   0  -1    0.20    0.20
  -2   0  -1    0.40    0.10
   2   0   1    0.60    0.20
   4   0   1   -0.30    0.20
  -4   0  -1    0.10    0.10
  -4   0  -1   -0.10    0.20
   4   0   1    0.20    0.10
  -6   0  -1   -0.10    0.10
  -6   0  -1   -0.10    0.20
   6   0   1    0.20    0.20
  -6   0  -1    0.20    0.20
   6   0   1    0.40    0.30
  -8   0  -1    0.30    0.40
  -8   0  -1    0.20    0.20
   8   0   1   -0.80    0.30
  -8   0  -1    0.10    0.20
   8   0   1    0.80    0.50
 -10   0  -1    0.10    0.20
 -10   0  -1    0.70    0.30
  10   0   1   -0.30    0.40
  10   0   1    0.00    0.30
  12   0   1    0.60    0.50
 -12   0  -1    0.00    0.20
  12   0   1   -0.10    0.30
 -12   0  -1    0.20    0.30
 -14   0  -1    0.10    0.30
  14   0   1   -0.30    0.60
 -14   0  -1    0.20    0.20
  14   0   1    0.30    0.50
  16   0   1   -0.60    0.50
 -16   0  -1    0.70    0.50
 -16   0  -1    0.30    0.20
  16   0   1   -0.60    0.70
 -18   0  -1    0.00    0.30
 -18   0  -1    0.20    0.50
  18   0   1   -0.50    0.50
  18   0   1   -0.30    0.70
 -20   0  -1   -0.40    0.50
  20   0   1   -0.90    0.60
  20   0   1    0.00    0.80
  22   0   1    0.50    1.00
 -22   0  -1    0.70    0.60
 -24   0  -1   -0.80    0.60
  24   0   1    0.90    1.20
 -26   0  -1   -0.20    0.60
  26   0   1    0.00    1.10
  28   0   1   -0.60    1.20
 -28   0  -1   -0.10    0.80
 -30   0  -1    0.30    1.10
  30   0   1    0.60    1.60
  32   0   1   -1.90    1.60
 -32   0  -1   -0.20    0.90
 -33  -1   1    1.20    1.10
 -31  -1   1   -0.30    1.10
  31   1  -1   -0.80    1.40
 -31   1   1    0.30    1.40
 -29  -1   1   36.30    2.50
 -29   1   1   31.20    3.20
  29   1  -1   33.80    4.60
  27  -1  -1    5.40    1.70
 -27  -1   1    1.60    0.90
 -27   1   1    2.50    1.10
  27   1  -1    2.00    1.60
  25  -1  -1   -0.20    1.10
 -25  -1   1    0.40    0.70
  25  -1  -1    0.50    0.90
  25   1  -1    0.40    1.20
 -25   1   1    0.20    0.90
  23  -1  -1    0.00    0.90
 -23  -1   1    1.50    0.70
  23  -1  -1    0.80    0.90
 -23  -1   1    1.10    0.60
 -23   1   1    0.00    0.70
  23   1  -1    1.20    1.00
  21  -1  -1   61.89    3.60
  21  -1  -1   63.09    3.20
 -21  -1   1   61.59    2.40
  21   1  -1   60.99    4.00
 -21   1   1   62.09    3.10
  19  -1  -1   17.10    1.90
 -19  -1   1   16.20    1.10
  19  -1  -1   15.90    1.90
 -19  -1   1   14.80    1.10
  19   1  -1   14.00    2.20
 -19   1   1   15.40    1.70
 -17  -1   1    4.60    0.60
  17  -1  -1    3.50    1.00
  17  -1  -1    5.30    1.00
 -17  -1   1    4.00    0.70
 -17   1   1    5.70    1.00
 -17   1   1    6.20    0.70
  17   1  -1    2.70    1.10
  15  -1  -1    0.40    0.60
 -15  -1   1    0.30    0.30
 -15  -1   1   -0.10    0.30
  15  -1  -1    0.10    0.50
 -15   1   1    0.50    0.50
  15   1  -1    0.10    0.30
 -15   1   1    0.20    0.30
  15   1  -1   -0.80    0.50
 -13  -1   1  196.48    5.20
  13  -1  -1  194.28    5.70
  13  -1  -1  200.18    5.80
 -13  -1   1  201.58    4.80
  13   1  -1  194.98    6.50
 -13   1   1  200.18    5.60
  13   1  -1  191.18    4.60
 -13   1   1  190.28    4.80
 -11  -1   1   94.69    2.90
 -11  -1   1   95.99    2.60
  11  -1  -1   96.99    3.30
  11  -1  -1   98.39    3.20
  11   1  -1   98.69    2.40
 -11   1   1   97.19    2.70
  11   1  -1   92.79    3.10
 -11   1   1   97.49    3.10
  11   1  -1   95.89    3.90
   9  -1  -1  165.28    4.80
   9  -1  -1  170.58    4.50
  -9  -1   1  170.78    4.10
   9   1  -1  167.38    3.90
  -9   1   1  170.48    4.20
   9   1  -1  165.18    5.30
   9   1  -1  168.78    4.60
  -9   1   1  173.38    4.70
   7  -1  -1  339.87    8.40
   7  -1  -1  340.27    7.90
  -7  -1   1  342.17    7.70
   7   1  -1  336.17    7.50
   7   1  -1  348.37    8.20
  -7   1   1  329.87    8.20
   7   1  -1  339.17    8.80
  -7   1   1  345.37    7.80
   5  -1  -1    2.20    0.50
  -5  -1   1    1.50    0.30
   5  -1  -1    1.30    0.30
  -5   1   1    1.00    0.30
   5   1  -1    1.30    0.40
  -5   1   1    1.10    0.40
   5   1  -1    0.30    0.40
  -3  -1   1 1815.62   39.00
   3  -1  -1 1873.51   38.60
   3  -1  -1 1635.14   39.10
  -3   1   1 1794.12   39.10
   3   1  -1 1800.12   39.20
   3   1  -1 1849.31   39.40
   3   1  -1 1916.81   38.90
  -3   1   1 1844.72   39.30
   1  -1  -1  644.94   14.00
   1   1  -1  638.04   14.10
  -1   1   1  600.14   13.80
  -1   1   1  636.14   14.10
   1   1  -1  627.84   14.00
   1   1  -1  623.34   14.00
   1   1  -1  658.33   14.30
  -1   1   1  622.44   14.20
  -1  -1  -1 5445.06  120.59
  -1   1  -1 5465.85  120.69
   1   1   1 5791.92  120.79
  -1   1  -1 5762.02  120.69
   1   1   1 5525.45  121.69
   1   1   1 5934.91  120.69
  -1   1  -1 5582.64  120.69
  -1   1  -1 5867.31  120.59
  -3  -1  -1  194.48    4.50
   3  -1   1  201.18    4.90
  -3  -1  -1  198.18    5.00
  -3   1  -1  198.88    4.80
  -3   1  -1  206.78    5.30
   3   1   1  208.98    5.20
   3   1   1  213.38    5.20
  -3   1  -1  202.98    5.10
   5  -1   1  185.48    4.50
  -5  -1  -1  182.68    4.50
  -5   1  -1  178.58    4.70
  -5   1  -1  183.28    4.30
   5   1   1  183.18    4.80
  -5   1  -1  182.08    4.90
   5   1   1  179.38    5.00
  -7  -1  -1   34.60    1.20
   7  -1   1   33.20    1.40
   7   1   1   31.60    1.80
  -7   1  -1   31.50    1.50
  -7   1  -1   31.30    1.70
   7   1   1   35.20    1.60
  -7   1  -1   33.30    1.10
   9  -1   1  658.43   15.60
  -9  -1  -1  675.63   14.70
   9  -1   1  661.03   15.30
  -9   1  -1  671.23   15.30
   9   1   1  688.93   15.40
  -9   1  -1  667.43   14.60
  -9   1  -1  666.93   15.70
   9   1   1  649.43   16.00
  11  -1   1    1.00    0.50
 -11  -1  -1    0.60    0.30
  11  -1   1    0.90    0.50
  11   1   1    0.80    0.20
 -11   1  -1    0.60    0.40
 -11   1  -1    0.80    0.30
  11   1   1    0.40    0.40
  11   1   1    0.60    0.50
  13  -1   1    7.20    1.10
 -13  -1  -1    5.20    0.60
  13  -1   1    7.00    1.10
  13   1   1    7.00    0.50
  13   1   1    8.40    1.00
  13   1   1    5.40    1.10
 -13   1  -1    6.90    0.50
 -13   1  -1    7.00    1.00
  15  -1   1   -0.60    0.40
  15  -1   1   -0.40    0.50
 -15  -1  -1    0.30    0.40
 -15  -1  -1    0.50    0.30
 -15   1  -1   -0.20    0.40
  15   1   1    0.10    0.60
  15   1   1    0.80    0.50
 -15   1  -1    0.50    0.30
  17  -1   1   10.50    1.50
 -17  -1  -1   11.90    1.10
  17  -1   1    8.10    1.20
 -17  -1  -1    9.80    0.80
  17   1   1    8.70    1.60
 -17   1  -1   12.40    1.40
  19  -1   1  146.09    5.30
 -19  -1  -1  151.48    4.30
 -19  -1  -1  155.08    4.40
  19   1   1  154.28    6.30
 -19   1  -1  152.28    5.20
 -21  -1  -1   80.39    2.80
  21  -1   1   83.99    3.80
 -21  -1  -1   83.49    2.90
  21  -1   1   77.39    4.20
 -21   1  -1   80.09    3.60
  21   1   1   79.39    4.60
  23  -1   1   27.70    2.80
  23  -1   1   18.60    2.40
  23   1   1   21.90    3.10
 -23   1  -1   20.60    2.20
  25  -1   1   -1.20    1.00
 -25  -1  -1   -0.20    0.80
  25  -1   1   -0.80    1.00
 -25   1  -1   -0.40    0.70
  25   1   1   -0.90    1.00
 -27  -1  -1  139.19    5.10
  27  -1   1  145.59    6.90
  27   1   1  145.19    7.60
 -27   1  -1  153.78    6.10
 -29  -1  -1    0.30    1.00
  29  -1   1    0.80    1.60
 -29   1  -1    0.30    1.20
  29   1   1    0.50    1.60
 -31  -1  -1   59.39    3.60
  31   1   1   54.79    5.50
 -31   1  -1   64.89    4.20
 -30  -2   1   38.00    2.60
  30   2  -1   43.10    5.00
 -30   2   1   45.30    4.30
 -28  -2   1  325.07    9.00
  28   2  -1  330.17   12.80
 -28   2   1  329.37   10.90
  26  -2  -1  239.18    8.40
 -26  -2   1  245.28    6.90
 -26  -2   1  241.78    6.90
 -26   2   1  225.48    8.50
  26   2  -1  236.28   10.20
 -24  -2   1   52.79    2.50
 -24  -2   1   55.59    2.40
  24  -2  -1   58.29    3.50
  24   2  -1   50.69    5.00
 -24   2   1   50.19    3.50
 -22  -2   1  285.87    7.70
  22  -2  -1  270.67    8.80
 -22  -2   1  273.87    7.10
  22   2  -1  273.77   10.40
 -22   2   1  279.97    9.00
 -20  -2   1  127.89    4.30
  20  -2  -1  138.59    5.60
 -20  -2   1  129.89    3.80
 -20   2   1  130.99    5.30
  20   2  -1  129.59    6.30
  18  -2  -1 1157.08   27.00
 -18  -2   1 1089.29   24.80
  18  -2  -1 1103.59   26.90
 -18  -2   1 1133.89   25.70
 -18   2   1 1161.28   26.80
  18   2  -1 1099.89   28.20
 -16  -2   1   21.40    1.10
  16  -2  -1   17.00    1.70
  16  -2  -1   21.30    2.10
  16   2  -1   18.30    2.50
  16   2  -1   18.40    1.90
 -16   2   1   22.20    2.20
  14  -2  -1    7.90    1.10
  14  -2  -1    6.00    1.10
 -14  -2   1    6.80    0.70
  14   2  -1    5.60    1.40
 -14   2   1    7.30    1.20
  14   2  -1    6.90    1.10
 -14   2   1    5.80    0.80
 -12  -2   1    0.10    0.30
  12  -2  -1    0.00    0.60
  12  -2  -1    0.00    0.40
 -12   2   1    0.20    0.40
  12   2  -1   -0.50    0.40
 -12   2   1    0.50    0.50
  12   2  -1    0.30    0.70
  10  -2  -1   61.49    2.90
  10  -2  -1   62.29    2.20
 -10  -2   1   66.29    2.20
 -10   2   1   62.29    2.40
  10   2  -1   62.19    2.70
 -10   2   1   59.19    2.80
  10   2  -1   64.49    3.20
  -8  -2   1   91.29    3.00
   8  -2  -1   95.69    2.70
   8  -2  -1   95.79    3.50
  -8   2   1   95.99    3.50
   8   2  -1   94.59    3.90
  -8   2   1   97.09    3.20
   8   2  -1   92.39    2.40
   8   2  -1   97.79    3.50
   6  -2  -1   74.79    2.20
   6  -2  -1   75.69    2.90
  -6  -2   1   76.29    2.60
  -6   2   1   70.79    3.00
   6   2  -1   79.09    3.20
   6   2  -1   78.29    2.20
   6   2  -1   79.39    3.00
  -6   2   1   76.49    2.80
   4  -2  -1   83.69    2.30
  -4  -2   1   87.59    2.90
   4  -2  -1   84.59    3.00
  -4   2   1   79.79    3.10
   4   2  -1   86.89    2.60
   4   2  -1   82.59    3.10
  -4   2   1   83.49    3.00
   4   2  -1   86.69    3.30
   2  -2  -1   83.99    2.80
  -2   2   1   90.89    3.20
   2   2  -1   75.69    3.00
   2   2  -1   80.39    2.90
   2   2  -1   83.19    2.90
  -2   2   1   83.69    2.50
  -2   2   1   79.39    2.90
   2   2  -1   79.79    2.70
   0  -2  -1   16.80    1.10
   0   2  -1   15.40    1.20
   0   2  -1   17.20    1.20
   0   2  -1   16.70    1.20
   0   2   1   16.60    1.10
   0   2  -1   15.30    1.10
   0   2   1   15.60    1.30
  -2  -2  -1  168.38    4.80
  -2  -2  -1  164.28    4.30
   2   2   1  169.28    4.80
   2   2   1  165.18    4.90
  -2   2  -1  166.88    4.60
  -2   2  -1  175.88    5.00
   2   2   1  153.28    4.90
  -2   2  -1  167.68    4.70
  -2   2  -1  165.18    4.90
  -4  -2  -1    6.10    0.60
   4  -2   1    6.90    0.70
  -4  -2  -1    5.60    0.80
  -4   2  -1    6.00    0.90
   4   2   1    5.80    1.00
  -4   2  -1    7.50    1.10
   4   2   1    5.70    0.90
  -4   2  -1    4.70    0.80
   6  -2   1    6.90    0.70
   6  -2   1    5.40    0.90
  -6  -2  -1    7.00    0.50
   6   2   1    5.10    0.90
   6   2   1    7.10    1.10
  -6   2  -1    5.70    0.80
  -6   2  -1    9.20    1.20
  -6   2  -1    7.40    1.00
   8  -2   1  175.48    4.80
   8  -2   1  173.18    5.50
  -8  -2  -1  179.18    4.90
   8   2   1  175.58    5.50
   8   2   1  171.68    5.80
  -8   2  -1  181.28    4.80
  -8   2  -1  176.78    5.40
 -10  -2  -1   10.60    1.00
  10  -2   1   12.20    1.10
  10  -2   1   10.30    1.40
  10   2   1   11.40    1.40
 -10   2  -1   11.40    1.00
  10   2   1   10.60    1.50
 -10   2  -1   12.90    1.50
  12  -2   1    7.20    1.20
  12  -2   1    9.50    1.10
 -12  -2  -1    8.40    0.80
 -12   2  -1    7.80    1.30
 -12   2  -1    9.00    0.90
  12   2   1    5.40    1.00
  12   2   1    7.40    1.40
 -14  -2  -1    2.00    0.50
  14  -2   1    0.90    0.60
  14  -2   1    2.10    0.80
  14   2   1    0.90    0.60
 -14   2  -1    2.40    0.80
  14   2   1    2.20    1.00
  16  -2   1  129.59    5.10
  16  -2   1  131.49    4.70
 -16  -2  -1  131.59    3.80
  16   2   1  135.89    4.80
  16   2   1  135.49    5.90
 -16   2  -1  145.79    5.10
  18  -2   1    5.60    1.20
  18  -2   1    7.80    1.50
 -18  -2  -1    7.00    0.80
  18   2   1    5.50    1.10
  18   2   1    8.00    1.70
 -18   2  -1    7.60    1.40
 -20  -2  -1  283.77    7.40
 -20  -2  -1  291.77    8.00
  20  -2   1  299.77    9.20
  20  -2   1  297.87    9.00
 -20   2  -1  287.47    9.00
  20   2   1  288.47   10.40
 -22  -2  -1    2.00    0.80
 -22  -2  -1    4.60    0.80
  22  -2   1    5.30    1.40
  22   2   1    1.40    1.20
 -22   2  -1    3.60    1.20
 -24  -2  -1   81.99    3.40
  24  -2   1   84.49    4.50
 -24  -2  -1   80.39    3.10
 -24   2  -1   80.89    4.40
  24   2   1   83.39    5.40
  26  -2   1    2.10    1.40
 -26  -2  -1    4.40    1.00
 -26   2  -1    6.10    1.60
  26   2   1    3.50    1.90
  28  -2   1  320.67   10.50
 -28   2  -1  309.97   10.70
  28   2   1  345.47   13.10
 -30  -2  -1  133.09    5.20
 -30   2  -1  166.78   10.20
 -27  -3   1   22.50    2.10
  27  -3  -1   32.70    3.50
 -27   3   1   21.70    3.10
  27   3  -1   25.80    4.00
 -25  -3   1    1.30    0.70
 -25  -3   1   -0.10    0.80
  25  -3  -1    0.70    1.10
 -25   3   1   -0.10    1.10
  25   3  -1    1.20    1.60
 -23  -3   1    1.20    0.90
  23  -3  -1    3.40    1.50
 -23  -3   1    4.40    0.80
  23   3  -1    3.20    1.90
 -23   3   1    2.70    1.40
  21  -3  -1   61.19    4.10
 -21  -3   1   65.09    3.20
 -21  -3   1   60.39    2.40
 -21   3   1   64.99    4.10
  21   3  -1   55.09    4.40
 -19  -3   1  106.39    4.20
 -19  -3   1  100.89    3.30
  19  -3  -1  106.99    5.10
  19   3  -1   98.69    4.50
 -19   3   1   95.99    4.90
  19   3  -1   95.39    5.50
  17  -3  -1  109.99    5.20
 -17  -3   1  117.39    3.60
  17   3  -1  122.79    4.90
  17   3  -1  115.29    6.00
 -17   3   1  115.49    5.30
 -15  -3   1   47.10    2.00
  15  -3  -1   44.40    3.00
 -15   3   1   49.10    3.10
  15   3  -1   45.20    2.80
  15   3  -1   47.10    3.50
  13  -3  -1   54.89    3.20
 -13  -3   1   55.09    2.30
 -13   3   1   61.69    3.40
  13   3  -1   59.39    3.10
  13   3  -1   51.69    3.50
  11  -3  -1  134.69    5.20
 -11  -3   1  137.29    4.30
  11   3  -1  131.59    5.60
 -11   3   1  139.69    5.30
 -11   3   1  139.09    4.80
  11   3  -1  136.29    5.10
   9  -3  -1   35.80    2.40
  -9  -3   1   34.60    1.90
  -9   3   1   33.10    2.10
   9   3  -1   30.70    2.50
   9   3  -1   34.00    2.30
  -9   3   1   32.80    2.40
  -7  -3   1   66.09    2.90
   7  -3  -1   76.59    3.40
   7   3  -1   72.69    3.60
  -7   3   1   72.79    3.50
  -7   3   1   71.69    3.10
   7   3  -1   74.49    3.40
  -5  -3   1    3.60    0.90
  -5  -3   1    4.30    0.70
   5  -3  -1    4.10    1.00
   5   3  -1    4.80    1.10
   5   3  -1    4.40    1.00
  -5   3   1    4.60    1.20
  -5   3   1    4.40    1.10
   3  -3  -1  172.58    5.40
  -3  -3   1  171.38    5.10
  -3  -3   1  174.18    5.50
   3   3  -1  174.38    5.60
  -3   3   1  180.48    5.90
  -3   3   1  174.48    4.80
   3   3  -1  170.08    5.60
   3   3  -1  170.38    5.70
  -3   3   1  177.48    5.70
   1  -3  -1    0.20    0.50
  -1  -3   1   -0.40    0.40
  -1   3   1   -0.60    0.50
  -1   3   1    0.00    0.40
   1   3  -1    0.40    0.50
  -1   3   1   -0.50    0.70
   1   3  -1   -0.10    0.50
   1   3  -1    0.10    0.40
  -1  -3  -1  428.86   10.50
   1  -3   1  424.06   10.90
   1   3   1  412.66   11.30
   1   3   1  437.76   11.50
  -1   3  -1  412.96   11.30
   1   3   1  432.36   10.80
  -1   3  -1  437.86   11.20
  -1   3  -1  431.66   10.80
  -3  -3  -1    0.20    0.40
   3  -3   1    0.20    0.60
  -3  -3  -1    0.00    0.50
  -3   3  -1   -0.30    0.60
  -3   3  -1   -0.40    0.40
   3   3   1    0.30    0.60
   3   3   1   -0.50    0.50
  -3   3  -1    0.70    0.60
   5  -3   1  143.79    4.20
  -5  -3  -1  142.99    4.80
   5  -3   1  143.99    5.10
  -5   3  -1  141.79    5.20
   5   3   1  143.39    5.20
   5   3   1  140.69    5.10
  -5   3  -1  147.69    4.80
   7  -3   1   97.09    4.00
   7  -3   1   94.79    3.10
  -7  -3  -1   95.29    3.60
  -7   3  -1   98.79    4.10
   7   3   1  102.59    4.20
   7   3   1   94.99    4.20
  -7   3  -1   99.39    3.60
   9  -3   1    5.80    1.20
  -9  -3  -1    6.30    1.00
  -9   3  -1    4.90    1.20
   9   3   1    7.00    1.40
  -9   3  -1    6.60    1.20
   9   3   1    4.60    1.30
 -11  -3  -1   23.90    1.60
  11  -3   1   27.30    2.20
  11   3   1   23.50    2.70
  11   3   1   30.60    2.70
 -11   3  -1   32.20    2.90
  13  -3   1  208.58    7.20
 -13  -3  -1  203.48    5.80
  13   3   1  205.08    7.70
 -13   3  -1  195.28    7.00
  13   3   1  213.18    7.00
 -15  -3  -1   -0.20    0.50
  15  -3   1    0.80    0.80
 -15   3  -1   -0.70    0.60
  15   3   1    0.50    0.70
  15   3   1    0.60    0.90
 -17  -3  -1  184.18    5.10
  17  -3   1  179.48    6.90
  17   3   1  179.28    7.60
 -17   3  -1  190.38    7.10
  17   3   1  172.18    6.30
 -19  -3  -1  105.99    3.50
  19  -3   1  109.39    5.20
 -19   3  -1  102.09    5.10
  19   3   1  106.69    5.90
  19   3   1  104.79    4.60
  21  -3   1  359.16   11.40
 -21  -3  -1  351.36    8.90
 -21  -3  -1  350.26    9.90
 -21   3  -1  357.66   11.40
  21   3   1  367.66   10.60
  21   3   1  325.67   12.30
 -23  -3  -1    5.10    1.30
 -23  -3  -1    3.90    0.90
  23  -3   1   -0.30    1.10
 -23   3  -1    5.30    1.70
  23   3   1    8.70    2.20
 -25  -3  -1    6.20    1.30
  25  -3   1    5.50    2.00
 -25  -3  -1    5.50    1.00
  25   3   1    7.50    2.30
 -25   3  -1    6.30    1.80
 -27  -3  -1   63.69    2.90
  27  -3   1   59.99    4.60
 -27   3  -1   69.79    4.80
  27   3   1   68.59    5.70
 -24  -4   1    4.70    1.30
  24  -4  -1    7.60    2.30
 -24   4   1   11.00    3.50
  24   4  -1    9.30    2.80
 -22  -4   1   -0.20    1.00
  22  -4  -1   -1.10    1.10
 -22  -4   1   -0.20    1.00
 -22   4   1    1.20    1.50
  22   4  -1   -1.50    1.50
  20  -4  -1    3.10    1.60
 -20  -4   1    3.30    0.80
 -20  -4   1    3.90    1.20
  20   4  -1   -0.50    1.50
 -20   4   1    2.00    1.50
  20   4  -1    1.80    1.10
  18  -4  -1   44.70    3.60
 -18  -4   1   45.80    2.30
 -18   4   1   43.60    3.60
  18   4  -1   47.00    3.30
  18   4  -1   51.19    5.20
 -16  -4   1   -0.30    0.70
  16  -4  -1    0.30    1.20
  16   4  -1    0.80    1.40
 -16   4   1    0.10    1.00
  16   4  -1   -0.10    0.90
  14  -4  -1   -0.10    1.00
 -14  -4   1    0.50    0.70
 -14   4   1   -0.30    0.90
  14   4  -1    1.00    1.40
  14   4  -1    1.20    1.00
 -12  -4   1    3.60    1.00
  12  -4  -1    2.50    1.10
  12   4  -1    2.30    1.00
  12   4  -1    5.00    1.70
 -12   4   1    4.50    1.40
  10  -4  -1   47.60    3.20
 -10  -4   1   46.70    2.60
  10   4  -1   50.39    3.60
  10   4  -1   52.99    3.20
 -10   4   1   45.10    3.30
  -8  -4   1   20.30    2.10
   8  -4  -1   19.70    2.30
   8   4  -1   20.80    2.40
  -8   4   1   17.20    2.40
  -8   4   1   19.90    2.40
   8   4  -1   17.40    2.50
   6  -4  -1   69.09    3.50
  -6  -4   1   68.59    3.40
  -6   4   1   73.49    3.70
   6   4  -1   72.29    3.80
   6   4  -1   69.49    3.80
  -6   4   1   59.99    3.70
   4  -4  -1    1.30    0.90
  -4  -4   1    0.90    0.90
  -4   4   1    1.40    1.00
  -4   4   1    1.30    0.90
   4   4  -1    1.40    0.80
   4   4  -1    2.50    1.10
  -2  -4   1   23.90    2.40
   2  -4  -1   28.50    2.10
  -2   4   1   22.00    2.40
  -2   4   1   23.10    2.50
   2   4  -1   23.80    2.50
   0  -4  -1  125.09    4.50
   0  -4   1  113.99    4.40
   0   4   1  116.39    5.00
   0   4  -1  115.49    4.80
   0   4   1  120.99    5.10
   0   4  -1  117.69    5.00
   2  -4   1    0.50    0.70
  -2  -4  -1    0.80    0.80
   2   4   1    0.80    1.00
  -2   4  -1    1.70    0.90
  -2   4  -1    0.30    0.70
  -4  -4  -1   15.30    1.90
   4  -4   1   13.90    1.80
   4   4   1   17.00    2.20
  -4   4  -1   19.80    2.10
  -4   4  -1   16.70    2.20
  -6  -4  -1   27.90    2.40
   6  -4   1   30.50    2.70
   6   4   1   21.90    2.60
  -6   4  -1   21.50    2.50
  -6   4  -1   23.80    2.30
  -8  -4  -1  625.44   15.70
   8  -4   1  606.84   16.40
  -8   4  -1  643.64   17.00
   8   4   1  616.14   16.70
   8   4   1  624.84   16.80
  10  -4   1   88.29    4.50
 -10  -4  -1   90.99    3.80
  10   4   1   80.59    4.30
 -10   4  -1   90.19    4.60
  10   4   1   84.79    4.60
  12  -4   1  278.07    9.40
 -12  -4  -1  286.47    8.10
  12   4   1  292.07    9.40
  12   4   1  287.17   10.00
 -12   4  -1  278.97    9.50
  14  -4   1   -0.10    0.90
 -14  -4  -1   -0.20    0.60
  14   4   1    0.80    1.00
  14   4   1   -1.20    1.20
 -14   4  -1    2.10    1.30
 -16  -4  -1  280.67    7.80
  16  -4   1  284.77    9.90
  16   4   1  295.47    9.40
  16   4   1  282.57   10.50
 -16   4  -1  274.87    9.90
 -18  -4  -1    1.90    0.80
  18  -4   1    5.10    1.60
 -18   4  -1    4.60    1.70
  18   4   1    0.90    1.30
  18   4   1    2.50    1.70
 -20  -4  -1   73.49    3.00
  20  -4   1   71.39    4.80
  20   4   1   82.19    5.50
 -20   4  -1   68.29    4.80
  20   4   1   71.69    4.20
 -22  -4  -1    6.00    1.50
 -22  -4  -1    4.50    1.00
  22  -4   1    3.90    1.70
 -22   4  -1    3.30    1.90
  22   4   1    3.80    1.60
  22   4   1    6.70    2.40
 -24  -4  -1   18.10    2.30
  24   4   1   26.80    5.60
  17  -5  -1   68.09    4.60
 -17   5   1   82.29    5.70
  17   5  -1   67.69    4.40
  15  -5  -1   24.50    3.30
 -15  -5   1   23.50    2.10
 -15   5   1   19.70    3.00
  15   5  -1   32.10    3.40
  13  -5  -1   17.20    2.70
 -13  -5   1   14.70    1.90
 -13   5   1   16.60    2.80
  13   5  -1   10.50    2.10
  11  -5  -1   16.60    2.60
 -11  -5   1   18.80    2.20
  11   5  -1   14.90    2.30
 -11   5   1   13.90    2.60
  -9  -5   1  163.68    6.00
   9  -5  -1  175.78    6.80
   9   5  -1  173.78    7.00
  -9   5   1  174.48    7.60
   7  -5  -1   47.60    3.30
  -7  -5   1   49.50    3.20
  -7   5   1   42.60    4.10
   7   5  -1   45.40    3.30
   5  -5  -1   11.30    2.00
  -5  -5   1   12.40    2.10
  -5   5   1   11.40    2.00
   5   5  -1    9.10    2.00
  -5   5   1    6.30    1.70
  -3  -5   1    0.30    1.10
  -3   5   1    1.10    1.00
  -3   5   1    0.00    1.10
   3   5  -1    1.90    1.20
   1  -5  -1   10.10    2.00
  -1  -5   1    9.40    1.90
   1   5  -1   13.70    2.30
  -1   5   1   11.20    2.10
   1  -5   1   23.20    2.90
  -1  -5  -1   17.40    2.50
   1   5   1   14.80    2.30
  -1   5  -1   17.40    2.40
  -1   5  -1   22.70    2.70
  -3  -5  -1    6.90    1.70
  -3   5  -1    5.40    1.50
   3   5   1    7.70    1.80
  -3   5  -1    7.30    1.80
   5  -5   1   33.00    3.10
  -5  -5  -1   33.00    3.00
   5   5   1   29.30    3.30
  -5   5  -1   32.00    3.50
   7  -5   1   17.50    2.50
  -7  -5  -1   10.00    1.80
   7   5   1   15.80    2.60
  -7   5  -1   14.60    2.30
   9  -5   1   10.00    2.00
  -9  -5  -1    4.30    1.40
   9   5   1    7.60    1.90
  -9   5  -1    9.00    2.10
 -11  -5  -1   77.09    3.80
  11  -5   1   85.19    4.90
 -11   5  -1   83.59    5.00
  11   5   1   75.89    4.50
  13  -5   1   27.70    3.30
 -13  -5  -1   30.30    2.30
 -13   5  -1   30.60    3.80
  13   5   1   28.40    3.30
 -15  -5  -1    6.30    1.30
  15  -5   1    6.90    2.00
 -15   5  -1    8.50    2.40
  15   5   1    3.30    1.60
 -17  -5  -1   10.80    1.60
  17  -5   1   14.00    3.10
 -17   5  -1   21.80    5.00
  17   5   1   20.70    4.20
 -19  -5  -1   78.59    4.40
  -6  -6   1    1.30    2.10
  -4  -6   1   -0.20    1.60
   4   6  -1    1.30    1.40
   2  -6  -1    1.80    2.20
  -2  -6   1    4.40    1.70
   2   6  -1    0.80    1.40
   0  -6   1   12.80    2.60
   0  -6  -1   16.70    3.10
   0   6   1   11.40    2.50
   2  -6   1   10.10    2.30
  -2  -6  -1    8.00    2.50
   2   6   1    8.00    2.30
   4  -6   1    2.90    2.50
  -4  -6  -1    1.90    2.10
  32   0  -2    9.00    2.50
 -32   0   2   13.70    2.10
  30   0  -2   -0.20    1.50
 -30   0   2    0.40    0.90
  28   0  -2  152.08    7.20
 -28   0   2  171.78    6.10
 -26   0   2   -0.10    0.70
  26   0  -2   -0.40    1.10
  24   0  -2    0.90    1.00
 -24   0   2    2.50    0.80
  22   0  -2   11.60    1.40
  22   0  -2   14.50    2.30
 -22   0   2   11.70    1.40
 -22   0   2   13.30    1.00
 -20   0   2   44.50    1.70
  20   0  -2   48.20    3.10
 -20   0   2   45.30    2.20
  20   0  -2   43.90    2.20
  18   0  -2    7.20    1.00
 -18   0   2    8.40    0.70
  18   0  -2    7.20    1.40
 -18   0   2    7.50    0.90
  16   0  -2  135.39    4.10
 -16   0   2  129.69    3.80
  16   0  -2  131.69    4.90
 -16   0   2  131.69    3.50
 -14   0   2   23.80    1.20
 -14   0   2   21.90    1.00
  14   0  -2   24.50    1.80
  14   0  -2   23.50    1.40
  12   0  -2  413.46    9.70
 -12   0   2  393.96    9.10
 -12   0   2  399.26    9.30
  12   0  -2  405.96   10.30
  10   0  -2  755.72   17.30
  10   0  -2  753.02   16.70
 -10   0   2  737.03   16.40
 -10   0   2  737.63   16.20
  -8   0   2  605.94   13.10
   8   0  -2  598.44   13.40
   8   0  -2  605.04   14.00
  -8   0   2  594.94   13.20
  -6   0   2  206.88    4.60
   6   0  -2  199.38    5.10
  -6   0   2  199.48    4.60
   6   0  -2  208.18    4.90
  -4   0   2  632.94   13.50
   4   0  -2  623.34   14.00
  -4   0   2  628.84   13.50
   4   0  -2  632.64   13.70
   2   0  -2    2.60    0.40
  -2   0   2    2.70    0.20
   0   0   2  504.65   11.10
   0   0  -2  510.55   11.10
   0   0   2  508.55   11.00
   0   0  -2  513.65   10.90
  -2   0  -2 9536.35  208.88
   2   0   2 9911.31  209.28
   2   0   2 9999.00  209.68
  -2   0  -2 9894.01  209.88
  -4   0  -2  526.75   11.30
  -4   0  -2  515.25   11.60
   4   0   2  501.75   11.30
   4   0   2  541.65   11.80
   6   0   2  169.98    4.60
  -6   0  -2  167.18    4.30
  -6   0  -2  173.78    4.00
   8   0   2   81.79    2.80
  -8   0  -2   76.99    2.10
   8   0   2   78.29    2.10
  -8   0  -2   77.99    2.50
 -10   0  -2 2210.48   51.59
  10   0   2 2335.77   52.69
 -10   0  -2 2734.03   51.39
 -10   0  -2 2349.76   52.09
  12   0   2    7.20    0.90
  12   0   2    9.60    1.30
 -12   0  -2    8.10    0.50
 -14   0  -2  286.27    6.60
  14   0   2  276.27    8.20
  14   0   2  292.27    7.40
 -16   0  -2  139.89    3.60
 -16   0  -2  147.39    4.10
  16   0   2  142.69    4.40
  18   0   2   80.69    4.00
 -18   0  -2   96.19    3.20
  18   0   2   96.89    3.40
  20   0   2  120.59    5.30
 -20   0  -2  126.59    4.20
  22   0   2  148.29    6.30
 -22   0  -2  149.69    4.90
  24   0   2   27.10    3.20
 -24   0  -2   27.90    2.10
  26   0   2   86.29    5.30
 -26   0  -2   88.79    4.10
  28   0   2  277.37   10.80
 -28   0  -2  289.07    9.00
 -30   0  -2   67.39    4.00
  30   0   2   60.39    5.10
 -33   1   2    0.70    1.30
 -31  -1   2   56.39    3.30
  31   1  -2   41.80    4.90
 -31   1   2   47.70    3.70
 -29  -1   2   36.20    2.50
 -29   1   2   35.80    3.30
  29   1  -2   32.60    4.30
 -27  -1   2   71.19    3.20
  27  -1  -2   68.89    4.60
 -27   1   2   63.09    3.70
  27   1  -2   63.69    4.90
 -25  -1   2   28.20    1.50
  25  -1  -2   26.00    3.00
 -25  -1   2   25.40    1.90
  25  -1  -2   27.30    2.50
 -25   1   2   28.30    2.30
  25   1  -2   27.90    3.70
  23  -1  -2   83.09    4.40
 -23  -1   2   82.29    3.10
 -23  -1   2   80.69    2.80
  23   1  -2   82.49    4.90
 -23   1   2   85.69    3.80
 -21  -1   2  694.33   16.00
  21  -1  -2  697.03   17.90
  21  -1  -2  693.63   17.20
  21   1  -2  685.63   18.70
 -21   1   2  711.73   17.20
  19  -1  -2  200.58    6.10
 -19  -1   2  188.18    5.00
 -19  -1   2  199.88    5.20
  19  -1  -2  198.38    6.50
  19   1  -2  174.08    6.70
 -19   1   2  188.78    5.10
 -19   1   2  180.38    5.90
 -17  -1   2  413.26    9.70
 -17  -1   2  410.76    9.90
  17  -1  -2  418.86   10.90
  17  -1  -2  437.36   11.30
 -17   1   2  410.86    9.90
 -17   1   2  427.26   10.70
  17   1  -2  406.96   11.90
 -15  -1   2    9.90    0.70
  15  -1  -2   10.50    1.30
  15  -1  -2   10.00    1.30
 -15  -1   2    9.90    0.90
 -15   1   2   10.40    0.80
  15   1  -2    7.00    1.30
  15   1  -2    8.90    0.70
 -15   1   2   13.60    1.40
 -13  -1   2  602.74   13.70
  13  -1  -2  614.04   14.50
 -13  -1   2  587.04   13.20
  13  -1  -2  597.24   14.30
  13   1  -2  594.24   15.20
 -13   1   2  592.74   13.50
  13   1  -2  602.24   13.30
 -13   1   2  604.54   14.20
 -11  -1   2   15.10    0.70
 -11  -1   2   15.10    1.00
  11  -1  -2   13.30    1.30
  11  -1  -2   14.30    1.10
  11   1  -2   13.70    0.70
  11   1  -2   15.10    1.70
 -11   1   2   14.60    0.80
 -11   1   2   14.10    1.10
   9  -1  -2  537.45   12.20
   9  -1  -2  529.65   12.60
  -9  -1   2  526.35   12.20
  -9  -1   2  535.45   11.70
   9   1  -2  538.25   13.20
  -9   1   2  536.85   12.40
  -9   1   2  538.85   12.00
   9   1  -2  504.05   12.30
   9   1  -2  541.15   11.70
   7  -1  -2   25.70    1.40
  -7  -1   2   23.40    0.90
   7   1  -2   25.00    0.90
   7   1  -2   26.10    1.30
  -7   1   2   23.10    1.30
   7   1  -2   26.10    1.60
  -7   1   2   23.40    1.10
   5  -1  -2 2710.23   54.29
  -5  -1   2 2800.72   54.49
   5  -1  -2 2240.98   54.99
  -5   1   2 2342.87   54.79
   5   1  -2 2652.63   54.49
   5   1  -2 2603.14   55.39
   5   1  -2 2537.15   54.89
  -3  -1   2   15.30    0.80
   3  -1  -2   14.50    0.90
   3   1  -2   14.00    1.10
   3   1  -2   14.90    0.80
  -3   1   2   16.30    1.00
   3   1  -2   14.40    0.90
  -3   1   2   14.90    0.90
   1  -1  -2 7162.28  148.39
  -1   1   2 6983.70  147.79
   1   1  -2 6525.25  147.89
  -1   1   2 7997.70  148.59
   1   1  -2 7238.28  148.09
  -1   1   2 5980.20  147.99
   1   1  -2 6756.02  148.39
  -1  -1  -2 1534.15   33.40
  -1  -1  -2 1569.34   33.80
  -1   1  -2 1594.64   33.90
  -1   1  -2 1587.74   33.60
   1   1   2 1476.55   33.90
  -1   1  -2 1561.94   33.90
   1   1   2 1537.45   33.60
  -1   1  -2 1629.14   33.80
  -3  -1  -2 5554.54  112.19
   3   1   2 5031.00  112.49
   3   1   2 5506.85  112.39
  -3   1  -2 4923.21  112.49
  -3   1  -2 5385.56  112.59
  -3   1  -2 5223.18  112.19
  -5  -1  -2  214.88    5.20
   5  -1   2  211.98    5.30
   5   1   2  213.48    5.60
   5   1   2  208.78    5.70
  -5   1  -2  215.68    5.70
  -5   1  -2  209.88    5.30
  -7  -1  -2  926.31   20.30
   7  -1   2  925.11   20.60
   7   1   2  884.21   20.70
  -7   1  -2  959.60   21.10
  -7   1  -2  920.61   20.60
   7   1   2  931.91   21.20
  -9  -1  -2  108.99    2.90
   9  -1   2  109.89    3.50
  -9   1  -2  110.49    3.70
  -9   1  -2  109.79    3.40
   9   1   2  112.89    3.50
   9   1   2  105.99    3.80
 -11  -1  -2   41.30    1.50
  11  -1   2   38.80    2.00
  11   1   2   40.60    1.30
 -11   1  -2   42.40    1.90
 -11   1  -2   44.30    2.30
 -11   1  -2   41.50    1.20
  11   1   2   45.80    1.90
 -13  -1  -2   40.50    1.60
  13  -1   2   46.20    2.30
  13  -1   2   41.80    2.30
  13   1   2   41.70    2.60
  13   1   2   43.00    2.00
 -13   1  -2   40.60    2.00
 -13   1  -2   43.30    1.30
  13   1   2   39.40    1.40
 -15  -1  -2   35.30    1.40
  15  -1   2   31.70    2.20
  15  -1   2   37.40    2.20
  15   1   2   29.10    2.40
 -15   1  -2   32.90    1.90
  15   1   2   36.60    1.80
 -17  -1  -2    0.00    0.40
  17  -1   2    0.30    0.70
 -17  -1  -2    0.40    0.40
  17  -1   2    0.10    0.50
  17   1   2    0.20    0.70
 -17   1  -2    0.10    0.50
  19  -1   2   18.90    1.90
 -19  -1  -2   18.50    1.20
  19  -1   2   16.00    2.00
 -19  -1  -2   16.80    1.20
  19   1   2   17.20    2.30
 -19   1  -2   18.90    1.90
  21  -1   2   76.29    3.60
 -21  -1  -2   74.39    2.70
  21   1   2   73.99    4.50
 -21   1  -2   72.49    3.50
  23  -1   2    5.70    1.40
 -23  -1  -2    5.30    0.90
  23  -1   2    7.50    1.90
 -23   1  -2    9.20    1.60
  23   1   2    7.10    1.90
 -25  -1  -2   35.80    2.20
  25  -1   2   37.30    3.60
  25   1   2   36.70    3.90
 -25   1  -2   38.90    2.80
 -27  -1  -2   28.20    2.30
  27  -1   2   24.80    3.20
  27   1   2   26.50    3.60
 -27   1  -2   27.70    2.80
  29  -1   2  335.47   12.20
 -29  -1  -2  336.77    9.70
 -29   1  -2  331.17   10.70
  29   1   2  331.37   12.90
 -31  -1  -2   43.00    3.10
  31  -1   2   48.10    5.00
 -31   1  -2   42.40    4.80
  31   1   2   44.00    7.90
  30  -2  -2   11.50    2.20
  30   2  -2   14.90    3.20
 -30   2   2   13.70    2.40
 -28  -2   2   15.30    1.60
  28  -2  -2   13.40    2.30
  28   2  -2   11.60    2.80
 -28   2   2   16.90    2.60
 -26  -2   2   10.70    1.30
  26   2  -2    8.10    2.30
 -26   2   2   10.30    2.00
 -24  -2   2    3.90    0.70
 -24  -2   2    3.20    0.80
  24  -2  -2    2.70    1.20
  24   2  -2    4.00    1.70
 -24   2   2    2.30    1.20
 -22  -2   2    7.60    0.90
  22  -2  -2   11.60    1.90
 -22  -2   2    6.40    1.10
 -22   2   2   11.10    1.90
  22   2  -2    6.50    1.80
  20  -2  -2   70.79    3.70
 -20  -2   2   66.99    2.30
 -20  -2   2   66.89    2.90
  20   2  -2   70.19    4.40
 -20   2   2   63.89    3.60
  18  -2  -2  195.08    6.60
 -18  -2   2  188.78    5.60
 -18   2   2  181.78    6.40
  18   2  -2  189.98    7.50
  16  -2  -2  237.48    7.60
  16  -2  -2  243.48    8.30
 -16  -2   2  233.28    6.70
 -16  -2   2  249.88    6.00
 -16   2   2  241.98    7.50
 -16   2   2  234.58    6.50
  16   2  -2  242.88    8.40
 -14  -2   2   36.00    1.40
  14  -2  -2   33.10    2.20
 -14   2   2   36.10    1.80
 -14   2   2   32.50    2.20
  14   2  -2   39.60    2.80
  14   2  -2   31.90    2.00
  12  -2  -2  629.64   14.30
 -12  -2   2  623.94   13.90
  12  -2  -2  611.64   15.30
 -12   2   2  602.24   15.30
 -12   2   2  610.84   14.50
  12   2  -2  620.34   14.90
  12   2  -2  614.44   16.10
 -10  -2   2 1066.99   23.50
  10  -2  -2 1065.69   24.70
  10  -2  -2 1069.69   23.40
  10   2  -2 1059.79   23.10
 -10   2   2 1076.89   24.70
 -10   2   2 1078.79   24.10
  10   2  -2 1059.69   25.50
  10   2  -2 1060.59   24.50
   8  -2  -2 1083.89   24.90
  -8  -2   2 1069.89   24.00
   8  -2  -2 1094.29   23.60
   8   2  -2 1070.19   25.50
  -8   2   2 1088.59   24.50
   8   2  -2 1099.29   24.80
  -8   2   2 1073.89   25.00
   8   2  -2 1122.59   23.80
   6  -2  -2  259.97    6.00
   6  -2  -2  270.07    7.20
  -6  -2   2  257.37    6.70
   6   2  -2  272.17    7.20
  -6   2   2  259.17    7.00
   6   2  -2  263.07    7.70
  -6   2   2  272.17    7.30
   6   2  -2  270.97    6.50
   4  -2  -2  233.48    6.30
   4  -2  -2  228.28    5.30
  -4  -2   2  234.78    6.10
   4   2  -2  236.38    6.40
  -4   2   2  231.18    6.60
  -4   2   2  231.48    6.30
   4   2  -2  230.08    6.70
   4   2  -2  229.18    5.90
   2  -2  -2  636.24   14.60
   2   2  -2  633.14   15.10
  -2   2   2  610.64   15.00
   2   2  -2  638.54   14.60
  -2   2   2  645.34   14.10
  -2   2   2  623.64   14.90
   2   2  -2  631.34   14.70
   2   2  -2  622.74   14.70
   0  -2  -2  316.47    7.60
   0   2  -2  311.47    8.00
   0   2  -2  311.47    8.00
   0   2  -2  302.67    7.80
   0   2   2  304.97    8.10
   0   2   2  305.07    8.10
   0   2  -2  308.87    7.90
   0   2   2  316.97    7.60
  -2  -2  -2   19.60    1.30
  -2  -2  -2   19.00    1.00
  -2   2  -2   19.50    1.30
  -2   2  -2   21.00    1.50
  -2   2  -2   21.20    1.30
   2   2   2   20.40    1.30
  -2   2  -2   21.40    1.40
  -4  -2  -2    1.90    0.40
  -4  -2  -2    1.40    0.50
   4  -2   2    1.90    0.50
   4   2   2    1.80    0.70
  -4   2  -2    2.00    0.50
   4   2   2    1.20    0.50
  -4   2  -2    1.50    0.60
  -4   2  -2    1.00    0.60
   6  -2   2   90.39    2.90
  -6  -2  -2   93.09    3.00
   6   2   2   89.49    3.50
  -6   2  -2   88.19    3.50
  -6   2  -2   86.49    3.30
  -6   2  -2   87.49    2.70
   6   2   2   86.49    3.40
   8  -2   2    3.30    0.60
  -8  -2  -2    3.30    0.60
  -8   2  -2    2.80    0.60
   8   2   2    2.50    0.70
  -8   2  -2    2.70    0.70
   8   2   2    4.20    1.00
  -8   2  -2    3.00    0.90
  10  -2   2  130.19    4.00
  10  -2   2  127.69    4.60
 -10  -2  -2  128.79    3.80
 -10   2  -2  126.59    4.40
 -10   2  -2  128.59    4.70
  10   2   2  127.39    5.00
  10   2   2  129.99    4.50
 -12  -2  -2    0.30    0.40
  12  -2   2    0.00    0.50
  12  -2   2   -0.10    0.50
 -12   2  -2   -0.10    0.50
  12   2   2    0.20    0.60
  12   2   2   -0.40    0.60
  14  -2   2   47.30    2.90
  14  -2   2   51.69    2.60
 -14  -2  -2   51.69    2.00
  14   2   2   52.29    3.30
  14   2   2   50.99    2.70
 -14   2  -2   51.79    2.80
  16  -2   2   22.40    1.90
 -16  -2  -2   20.80    1.20
  16  -2   2   18.60    2.10
  16   2   2   18.50    1.90
 -16   2  -2   20.80    2.10
  16   2   2   19.20    2.50
  18  -2   2   18.30    2.20
  18  -2   2   13.00    1.90
 -18  -2  -2   13.90    1.10
  18   2   2   15.80    1.80
 -18   2  -2   14.40    1.90
  18   2   2    9.60    2.00
  20  -2   2   -1.20    0.80
  20  -2   2    0.90    1.10
 -20  -2  -2    0.20    0.60
 -20  -2  -2    1.40    0.50
 -20   2  -2    1.20    0.90
  20   2   2   -0.50    0.80
  20   2   2    0.90    0.70
 -22  -2  -2    0.80    0.50
  22  -2   2    0.50    1.00
 -22  -2  -2   -0.80    0.60
  22  -2   2    1.90    1.20
  22   2   2   -1.00    1.00
 -22   2  -2    0.50    0.70
  24  -2   2   12.10    2.20
 -24  -2  -2    8.70    1.10
  24   2   2   14.50    2.90
 -24   2  -2   11.30    1.90
 -26  -2  -2   14.40    1.60
  26  -2   2   15.60    2.70
 -26   2  -2   17.40    2.50
  26   2   2   13.00    2.60
 -28  -2  -2    4.20    1.10
  28  -2   2    5.60    1.80
  28   2   2    8.10    2.70
 -28   2  -2    2.00    1.50
 -30  -2  -2   -0.50    1.80
 -29  -3   2    1.70    1.00
 -27  -3   2  134.89    4.90
  27   3  -2  124.29    7.60
 -27   3   2  122.69    6.40
 -25  -3   2    0.60    0.80
  25  -3  -2   -0.60    1.00
  25   3  -2    0.60    1.60
 -25   3   2    0.00    1.20
 -23  -3   2    4.40    1.20
 -23  -3   2    4.40    0.80
  23  -3  -2    4.40    1.50
 -23   3   2    7.20    1.90
  23   3  -2    5.50    2.00
 -21  -3   2   12.70    1.20
  21  -3  -2   17.00    2.40
 -21  -3   2   11.70    1.60
 -21   3   2   12.40    2.20
  21   3  -2   14.50    2.70
 -19  -3   2   36.30    2.40
  19  -3  -2   38.40    3.00
 -19  -3   2   35.70    1.70
  19   3  -2   31.40    3.70
 -19   3   2   37.00    3.00
 -17  -3   2   31.50    1.60
  17  -3  -2   31.80    3.20
  17   3  -2   34.20    2.50
 -17   3   2   32.60    3.10
  17   3  -2   32.70    3.40
  15  -3  -2   26.20    2.50
 -15  -3   2   24.90    1.40
  15   3  -2   24.70    2.80
 -15   3   2   23.30    2.50
  15   3  -2   23.60    2.20
  13  -3  -2    2.80    1.00
 -13  -3   2    1.90    0.60
 -13   3   2    3.40    1.20
  13   3  -2    3.20    1.30
  13   3  -2    3.30    1.00
 -13   3   2    2.40    0.90
 -11  -3   2    2.10    0.70
  11  -3  -2    0.00    0.70
  11   3  -2    1.00    0.70
  11   3  -2    0.80    0.90
 -11   3   2    1.10    0.80
 -11   3   2    0.70    0.80
   9  -3  -2   63.09    3.10
  -9  -3   2   57.39    2.50
   9   3  -2   53.59    2.90
  -9   3   2   56.19    3.20
  -9   3   2   59.99    2.90
   9   3  -2   54.99    3.40
  -7  -3   2   13.00    1.30
   7  -3  -2   15.00    1.70
   7   3  -2   14.30    1.80
  -7   3   2   13.00    1.70
  -7   3   2   16.00    2.00
   7   3  -2   11.60    1.70
   5  -3  -2   36.90    2.20
  -5  -3   2   36.70    2.00
  -5   3   2   32.30    2.30
  -5   3   2   35.20    2.20
   5   3  -2   29.20    2.10
   5   3  -2   37.20    2.50
   5   3  -2   35.20    1.80
   3  -3  -2  105.59    3.90
  -3   3   2  116.29    4.30
   3   3  -2  104.59    3.70
   3   3  -2  104.89    4.00
  -3   3   2  115.69    4.50
   3   3  -2  114.19    4.20
   3   3  -2  103.99    4.20
   1  -3  -2    5.00    1.00
   1   3  -2    1.80    0.70
   1   3  -2    1.90    0.80
  -1   3   2    1.50    0.60
   1   3  -2    3.70    1.00
  -1   3   2    2.20    0.90
  -1   3   2    2.50    0.90
   1   3  -2    2.40    0.80
  -1  -3  -2   68.59    3.10
  -1  -3  -2   66.59    2.60
  -1   3  -2   64.49    3.00
  -1   3  -2   68.99    3.00
  -1   3  -2   66.99    2.90
  -1   3  -2   67.09    3.20
   1   3   2   69.29    2.80
   1   3   2   66.69    3.20
   1   3   2   70.39    3.30
   3  -3   2    6.10    0.90
  -3  -3  -2    5.50    1.00
   3  -3   2    4.70    1.00
  -3  -3  -2    5.20    0.70
  -3   3  -2    5.20    1.00
   3   3   2    2.80    0.90
  -3   3  -2    4.80    1.20
  -3   3  -2    5.50    1.00
  -3   3  -2    2.40    0.90
   3   3   2    4.50    1.10
   5  -3   2   25.30    1.50
   5  -3   2   25.90    2.00
  -5  -3  -2   26.20    1.80
   5   3   2   26.00    2.00
  -5   3  -2   28.90    2.20
  -5   3  -2   30.20    2.10
  -5   3  -2   23.10    1.60
   5   3   2   28.50    2.20
   7  -3   2    0.20    0.50
   7  -3   2    1.00    0.80
  -7  -3  -2    1.50    0.70
  -7   3  -2    1.00    0.60
  -7   3  -2    0.50    0.80
   7   3   2    1.50    0.90
   7   3   2    1.40    0.80
   9  -3   2  297.17    8.70
   9  -3   2  281.77    7.40
  -9  -3  -2  285.37    7.80
   9   3   2  281.37    8.60
   9   3   2  279.87    8.80
  -9   3  -2  273.07    8.50
 -11  -3  -2   50.99    2.40
  11  -3   2   49.00    2.80
  11  -3   2   49.90    3.10
  11   3   2   53.49    3.10
  11   3   2   53.69    3.30
 -11   3  -2   44.10    2.90
 -13  -3  -2  130.59    4.30
  13  -3   2  133.39    5.40
  13   3   2  129.59    5.90
  13   3   2  132.29    5.20
 -13   3  -2  138.99    5.50
  15  -3   2   -0.20    0.70
 -15  -3  -2    0.40    0.50
  15   3   2    1.20    1.10
 -15   3  -2    0.10    0.70
  15   3   2   -0.40    0.80
  17  -3   2   56.69    3.60
 -17  -3  -2   59.69    2.40
  17   3   2   56.69    3.30
 -17   3  -2   60.19    3.70
  17   3   2   57.99    4.20
 -19  -3  -2   61.59    2.50
  19  -3   2   61.39    4.00
  19   3   2   58.39    3.40
 -19   3  -2   51.29    3.60
  19   3   2   59.59    4.50
  21  -3   2  133.09    6.10
 -21  -3  -2  130.39    4.20
 -21   3  -2  132.49    6.00
  21   3   2  136.59    5.40
  21   3   2  132.39    7.00
 -23  -3  -2   12.60    1.30
  23  -3   2   23.60    3.00
 -23  -3  -2   21.20    2.10
  23   3   2   12.70    2.90
 -23   3  -2   16.90    2.70
  25  -3   2    2.30    1.40
 -25  -3  -2    2.30    0.80
 -25  -3  -2    1.60    1.10
  25   3   2    4.10    2.10
 -25   3  -2    0.90    1.30
 -27  -3  -2    1.30    0.90
  27  -3   2    4.10    1.90
  27   3   2    2.00    2.30
  24  -4  -2    1.30    1.30
 -24  -4   2   -0.30    1.00
 -24   4   2    2.30    1.70
  24   4  -2    0.30    1.90
 -22  -4   2    1.10    1.00
  22  -4  -2   -0.90    1.30
  22   4  -2    0.60    1.60
 -22   4   2    1.40    1.60
  20  -4  -2   33.10    3.50
 -20  -4   2   18.80    2.30
 -20   4   2   19.10    2.90
  20   4  -2   21.60    3.60
 -18  -4   2    2.70    1.20
  18  -4  -2    2.90    1.50
 -18  -4   2    4.30    0.90
 -18   4   2    3.30    1.50
  18   4  -2    4.80    1.50
  18   4  -2    4.60    1.90
  16  -4  -2   -0.80    1.00
 -16  -4   2   -0.10    0.70
 -16   4   2   -0.70    0.90
  16   4  -2   -0.60    1.20
  16   4  -2   -0.60    0.80
 -14  -4   2   41.20    2.20
  14  -4  -2   39.00    3.60
  14   4  -2   29.90    3.50
 -14   4   2   34.60    3.50
  14   4  -2   41.30    3.00
 -12  -4   2   47.60    2.40
  12  -4  -2   38.10    3.00
  12   4  -2   45.10    3.60
  12   4  -2   41.00    3.00
 -12   4   2   40.40    3.20
  10  -4  -2   -0.90    1.00
 -10  -4   2    1.20    0.70
  10   4  -2    1.00    0.90
 -10   4   2   -0.20    0.80
  10   4  -2    0.10    1.00
 -10   4   2    0.60    1.10
  -8  -4   2   11.00    1.50
   8  -4  -2   10.90    1.80
   8   4  -2   12.70    2.20
  -8   4   2   11.80    2.00
   8   4  -2    9.50    1.60
  -8   4   2   11.50    2.00
   6  -4  -2   41.00    2.80
  -6  -4   2   39.90    2.50
   6   4  -2   38.50    2.90
  -6   4   2   43.20    2.90
  -6   4   2   47.30    3.20
   6   4  -2   44.90    3.00
   4  -4  -2    9.10    1.50
  -4  -4   2   12.70    1.70
  -4   4   2   14.70    2.10
   4   4  -2    7.70    1.60
   4   4  -2   14.00    1.90
  -4   4   2    9.90    1.80
   2  -4  -2   13.90    1.70
  -2  -4   2   16.50    2.00
  -2  -4   2   12.10    1.50
   2   4  -2   10.00    1.50
  -2   4   2   12.30    1.90
   2   4  -2   12.60    1.80
   2   4  -2   13.40    1.90
  -2   4   2   15.10    2.00
   0  -4   2   10.50    1.60
   0  -4  -2    9.40    1.70
   0  -4  -2   10.00    1.40
   0   4   2    9.50    1.70
   0   4  -2   10.30    1.70
   0   4  -2    8.70    1.50
   0   4   2    8.80    1.40
   2  -4   2  126.89    4.90
  -2  -4  -2  126.69    5.10
   2   4   2  120.39    5.30
  -2   4  -2  135.99    5.00
  -2   4  -2  132.69    5.40
   4  -4   2    2.90    1.10
  -4  -4  -2    2.90    1.00
  -4   4  -2    2.70    1.10
  -4   4  -2    4.40    1.10
   4   4   2    1.20    1.00
   6  -4   2    5.90    1.30
  -6  -4  -2    4.00    1.20
  -6   4  -2    3.30    1.30
   6   4   2    2.60    1.20
   8  -4   2  175.08    6.40
  -8  -4  -2  166.08    5.70
  -8   4  -2  174.28    6.60
   8   4   2  159.08    6.40
   8   4   2  157.88    8.00
 -10  -4  -2   25.60    2.30
  10  -4   2   24.70    2.80
  10   4   2   23.90    2.90
  10   4   2   25.00    2.80
 -10   4  -2   30.70    3.20
  12  -4   2  178.38    7.00
 -12  -4  -2  177.78    5.80
  12   4   2  171.08    7.20
 -12   4  -2  172.58    6.90
  12   4   2  173.78    6.80
 -14  -4  -2    3.20    0.90
  14  -4   2    1.60    1.40
  14   4   2    2.90    1.50
  14   4   2    5.00    1.40
 -14   4  -2    2.30    1.30
 -16  -4  -2    9.80    1.30
  16  -4   2   16.80    2.50
  16   4   2   13.10    2.50
  16   4   2   11.00    1.90
 -16   4  -2   11.50    2.20
  18  -4   2   50.09    3.80
 -18  -4  -2   53.19    2.60
  18   4   2   49.20    3.50
  18   4   2   52.89    4.50
 -18   4  -2   48.00    4.40
 -20  -4  -2   62.99    2.80
  20  -4   2   60.19    4.30
 -20   4  -2   68.39    4.80
  20   4   2   58.49    5.70
  20   4   2   67.99    4.20
  22  -4   2  100.59    5.80
 -22  -4  -2  102.09    4.80
 -22  -4  -2   99.49    3.70
  22   4   2  102.29    6.70
  22   4   2   98.69    5.10
 -22   4  -2   94.09    5.70
 -24  -4  -2    6.20    1.50
 -24  -4  -2    6.70    1.90
  19   5  -2    1.30    2.10
  17  -5  -2    8.20    2.20
  17   5  -2   10.50    2.10
 -17   5   2   11.10    2.60
  15  -5  -2    2.30    1.70
  15   5  -2    1.40    1.10
 -15   5   2    3.40    1.70
  13  -5  -2   34.20    3.50
 -13  -5   2   36.70    2.50
 -13   5   2   45.20    4.50
  13   5  -2   42.70    3.90
  11  -5  -2   85.89    4.60
 -11  -5   2   84.19    4.00
  11   5  -2   89.59    4.80
 -11   5   2   81.89    5.00
   9  -5  -2   12.40    2.10
  -9  -5   2   13.90    2.10
   9   5  -2   10.10    1.90
  -9   5   2   11.00    2.10
   7  -5  -2  148.99    6.00
  -7  -5   2  144.49    5.70
  -7   5   2  153.18    6.30
  -7   5   2  143.19    6.60
   7   5  -2  152.88    6.30
  -5  -5   2   58.09    3.50
  -5   5   2   51.49    3.90
   5   5  -2   55.19    3.60
  -5   5   2   55.49    3.80
   3  -5  -2    6.20    1.70
  -3  -5   2    6.40    1.60
  -3   5   2    2.20    1.50
   3   5  -2    1.20    1.30
  -3   5   2    3.30    1.50
  -1  -5   2   57.99    3.70
   1  -5  -2   61.69    4.00
   1   5  -2   66.99    3.90
  -1   5   2   62.19    4.00
  -1  -5  -2    3.20    1.50
  -1   5  -2    4.10    1.40
   1   5   2    2.40    1.30
  -1   5  -2    1.70    1.30
  -3  -5  -2   40.20    3.10
   3  -5   2   45.60    4.40
  -3   5  -2   37.40    3.70
   3   5   2   37.10    3.70
   5  -5   2   11.70    2.10
  -5  -5  -2   10.90    2.00
  -5   5  -2    9.10    2.00
   5   5   2   13.40    2.40
  -7  -5  -2   -0.10    1.20
   7  -5   2    0.70    1.10
   7   5   2    2.30    1.20
  -7   5  -2    1.00    1.20
  -9  -5  -2    1.90    1.00
   9  -5   2    1.30    1.30
   9   5   2    1.00    1.20
  -9   5  -2    1.60    1.40
  11  -5   2   27.70    3.40
 -11  -5  -2   28.70    2.70
 -11   5  -2   34.20    3.90
  11   5   2   32.90    3.70
  13  -5   2    3.10    1.60
 -13  -5  -2    3.30    1.10
  13   5   2    2.40    1.40
 -13   5  -2    4.90    1.90
  15  -5   2    1.30    1.60
 -15  -5  -2    2.80    1.00
 -15   5  -2    0.30    1.70
  15   5   2    1.00    1.20
 -17  -5  -2   27.40    2.20
  -4  -6   2   -0.20    1.50
   4   6  -2    2.30    1.50
  -2  -6   2   78.99    4.80
  -2   6   2   84.89    5.20
   0  -6   2    2.00    1.70
   0   6   2    2.90    1.60
   2  -6   2    1.10    1.50
   2   6   2   -0.40    1.70
   4  -6   2    0.50    2.20
  34   0  -3   -0.10    1.90
  32   0  -3    2.80    1.80
 -32   0   3    0.10    1.20
 -30   0   3   -0.20    0.90
  30   0  -3   -0.70    1.30
  28   0  -3    1.70    1.80
 -28   0   3   -0.30    0.80
 -26   0   3   -0.10    0.80
  26   0  -3    0.10    1.20
 -24   0   3    0.40    0.80
 -24   0   3   -0.10    0.50
  24   0  -3    0.20    0.90
  22   0  -3    0.70    0.60
 -22   0   3    0.10    0.50
  22   0  -3   -1.40    0.70
 -22   0   3   -0.50    0.50
 -20   0   3    0.10    0.50
 -20   0   3    0.30    0.40
  20   0  -3   -0.50    0.50
  20   0  -3   -0.50    0.70
 -18   0   3   -0.20    0.30
  18   0  -3   -0.80    0.60
 -18   0   3   -0.90    0.40
  18   0  -3   -0.60    0.50
  16   0  -3    0.30    0.70
 -16   0   3    0.10    0.40
  16   0  -3   -0.10    0.40
 -16   0   3   -0.30    0.20
  14   0  -3   -0.30    0.50
 -14   0   3    0.40    0.30
 -14   0   3    0.10    0.20
  14   0  -3    0.40    0.40
 -12   0   3   -0.10    0.20
 -12   0   3   -0.10    0.20
  12   0  -3   -0.40    0.30
  12   0  -3    0.40    0.50
  10   0  -3    0.30    0.30
 -10   0   3    0.00    0.20
 -10   0   3   -0.30    0.20
  10   0  -3    0.10    0.40
   8   0  -3    0.30    0.40
  -8   0   3    1.00    0.30
  -8   0   3    1.60    0.30
   8   0  -3    1.50    0.40
  -6   0   3    0.10    0.10
   6   0  -3   -0.40    0.30
  -6   0   3    0.20    0.20
   6   0  -3   -0.10    0.20
  -4   0   3    3.00    0.30
   4   0  -3    1.60    0.40
  -4   0   3    3.40    0.30
   4   0  -3    2.50    0.40
   2   0  -3    0.00    0.10
   2   0  -3    0.00    0.20
   2   0  -3    0.20    0.20
  -2   0   3    0.00    0.20
   0   0  -3    0.20    0.20
   0   0   3    0.30    0.20
   0   0  -3    0.30    0.10
   0   0   3    0.40    0.20
  -2   0  -3    0.10    0.20
   2   0   3   -0.20    0.20
  -2   0  -3    0.10    0.10
   2   0   3    0.10    0.30
   4   0   3    0.00    0.30
  -4   0  -3    0.10    0.10
  -4   0  -3    0.10    0.30
   4   0   3   -0.20    0.20
  -6   0  -3    0.10    0.20
  -6   0  -3    0.00    0.30
   6   0   3    0.20    0.20
   6   0   3   -0.20    0.30
  -8   0  -3    0.10    0.40
  -8   0  -3   -0.30    0.10
   8   0   3   -0.20    0.30
   8   0   3   -0.20    0.20
  10   0   3   -0.10    0.40
 -10   0  -3    0.00    0.40
 -10   0  -3   -0.20    0.20
  10   0   3    0.10    0.20
 -12   0  -3    0.10    0.20
 -12   0  -3   -0.30    0.40
 -12   0  -3    0.30    0.30
  12   0   3    1.20    0.60
 -14   0  -3   -0.10    0.20
 -14   0  -3   -0.20    0.30
  14   0   3    0.60    0.60
  14   0   3    0.00    0.40
  16   0   3    0.30    0.50
 -16   0  -3    0.00    0.40
  16   0   3   -0.60    0.50
  18   0   3   -0.10    0.50
  18   0   3   -0.40    0.80
 -18   0  -3   -0.10    0.60
  20   0   3    0.50    0.90
 -20   0  -3   -0.60    0.60
  22   0   3    0.40    1.00
 -22   0  -3   -0.30    0.60
 -24   0  -3    0.90    0.80
  24   0   3    1.40    1.30
 -26   0  -3   -0.20    0.80
  26   0   3    0.30    1.20
  28   0   3   -0.80    1.50
 -28   0  -3   -0.30    0.70
 -30   0  -3    0.80    1.20
  30   0   3   -0.90    1.60
 -33   1   3    5.30    1.80
  31   1  -3    2.70    1.80
 -31   1   3    0.60    1.10
 -29  -1   3    0.70    1.00
  29   1  -3    0.80    1.60
 -29   1   3    0.70    1.20
 -27  -1   3  167.38    5.50
  27  -1  -3  183.58    6.30
 -27   1   3  162.78    6.40
  27   1  -3  171.98    8.10
  25  -1  -3   23.20    2.30
 -25  -1   3   21.70    1.90
  25  -1  -3   21.20    2.70
 -25  -1   3   21.40    1.40
 -25   1   3   22.60    2.40
  25   1  -3   18.60    2.90
 -23  -1   3    2.10    0.60
 -23  -1   3    3.70    0.80
  23  -1  -3    2.20    1.00
  23  -1  -3    1.40    1.10
 -23   1   3    2.50    1.00
  23   1  -3    0.80    1.10
 -21  -1   3    8.00    0.90
  21  -1  -3    6.20    1.30
 -21  -1   3    7.30    0.90
  21  -1  -3    9.10    1.70
 -21   1   3    8.20    1.00
 -21   1   3   10.50    1.50
  21   1  -3    9.10    1.90
  19  -1  -3  653.33   16.20
  19  -1  -3  654.33   16.60
 -19  -1   3  658.23   15.10
  19   1  -3  651.13   17.70
 -19   1   3  657.73   16.00
 -19   1   3  648.04   15.10
 -17  -1   3    9.90    0.80
 -17  -1   3    8.50    0.90
  17  -1  -3    9.70    1.40
 -17   1   3   10.20    1.30
 -17   1   3   11.20    1.10
  17   1  -3   11.40    0.90
  17   1  -3   11.50    1.80
 -15  -1   3  131.59    3.40
 -15  -1   3  135.59    3.80
  15  -1  -3  131.99    4.50
  15  -1  -3  133.89    4.50
 -15   1   3  139.39    4.40
 -15   1   3  131.79    3.80
  15   1  -3  135.79    5.30
  15   1  -3  125.89    3.60
  13  -1  -3    0.90    0.50
  13  -1  -3    2.10    0.70
 -13  -1   3    1.30    0.30
 -13  -1   3    0.50    0.30
  13   1  -3    0.50    0.60
 -13   1   3    1.20    0.50
  13   1  -3    1.00    0.40
 -13   1   3    1.00    0.40
 -11  -1   3  356.06    7.90
  11  -1  -3  343.67    8.60
  11  -1  -3  346.67    8.90
 -11  -1   3  347.57    8.30
 -11   1   3  345.57    8.30
  11   1  -3  344.07    8.10
 -11   1   3  363.36    8.80
  11   1  -3  352.76    9.60
  -9  -1   3  164.08    3.90
  -9  -1   3  160.08    4.30
   9  -1  -3  166.48    4.80
   9  -1  -3  165.98    4.40
  -9   1   3  168.08    4.30
  -9   1   3  171.98    4.70
   9   1  -3  170.68    4.20
   9   1  -3  166.98    5.30
   7  -1  -3  536.65   12.50
  -7  -1   3  546.75   12.20
   7  -1  -3  532.95   11.90
  -7  -1   3  539.45   11.80
   7   1  -3  547.75   12.00
   7   1  -3  528.65   13.10
  -7   1   3  542.15   12.20
  -7   1   3  529.65   12.50
  -5  -1   3  357.36    8.40
  -5  -1   3  359.26    8.10
  -5   1   3  362.66    8.70
   5   1  -3  362.06    9.20
   5   1  -3  369.46    8.50
  -5   1   3  365.76    8.50
   5   1  -3  363.26    8.30
   3  -1  -3   62.49    2.10
   3   1  -3   63.89    2.40
   3   1  -3   65.29    2.00
   3   1  -3   62.19    2.00
  -3   1   3   66.29    2.20
  -3   1   3   62.59    2.20
   3   1  -3   64.09    1.80
   1  -1  -3  892.61   19.30
   1   1  -3  878.81   19.30
  -1   1   3  895.71   19.60
   1   1  -3  894.91   19.90
  -1   1   3  907.31   19.10
   1   1  -3  874.51   19.50
  -1   1   3  839.12   19.60
   1   1  -3  873.71   19.20
  -1  -1  -3 1412.16   30.60
  -1  -1  -3 1427.76   30.90
  -1   1  -3 1386.56   30.50
  -1   1  -3 1408.96   31.20
  -1   1  -3 1453.25   30.80
  -1   1  -3 1430.36   31.10
   1   1   3 1428.26   30.70
   1   1   3 1421.46   31.10
   3  -1   3 1418.96   31.20
  -3  -1  -3 1416.66   31.00
  -3  -1  -3 1446.86   30.70
  -3   1  -3 1418.26   30.50
  -3   1  -3 1444.46   31.50
   3   1   3 1450.15   31.30
  -3   1  -3 1389.16   31.00
   3   1   3 1452.35   31.30
  -5  -1  -3  153.98    3.60
   5  -1   3  156.28    4.20
  -5  -1  -3  152.28    3.90
   5   1   3  139.09    4.20
  -5   1  -3  150.58    4.50
  -5   1  -3  155.58    4.10
   5   1   3  157.38    4.40
  -7  -1  -3  422.96    9.60
   7  -1   3  420.46   10.30
  -7  -1  -3  436.56    9.90
   7   1   3  434.36   10.80
   7   1   3  448.06   10.50
  -7   1  -3  436.26   10.70
  -7   1  -3  431.46   10.20
  -9  -1  -3   37.10    1.30
   9  -1   3   38.30    1.80
  -9  -1  -3   37.50    1.40
   9   1   3   37.00    1.80
  -9   1  -3   36.80    2.00
  -9   1  -3   37.90    1.70
  11  -1   3  706.63   16.60
 -11  -1  -3  695.23   15.50
  11   1   3  713.03   16.20
 -11   1  -3  701.33   16.80
 -11   1  -3  697.63   16.20
  11   1   3  675.33   16.90
  11   1   3  699.53   15.40
  13  -1   3   17.60    1.70
 -13  -1  -3   16.70    1.00
 -13   1  -3   16.50    1.70
  13   1   3   14.40    1.30
  13   1   3   16.90    2.10
 -13   1  -3   16.50    1.30
  13   1   3   15.90    1.10
  15  -1   3   15.80    1.80
 -15  -1  -3   16.40    1.00
  15  -1   3   19.90    1.90
 -15   1  -3   18.40    1.70
  15   1   3   16.60    1.30
 -17  -1  -3    2.60    0.70
  17  -1   3    2.80    0.90
 -17  -1  -3    2.60    0.50
  17  -1   3    2.80    1.10
 -17   1  -3    1.20    0.60
  17   1   3    2.60    0.70
  17   1   3    3.40    1.10
  19  -1   3   24.00    2.30
 -19  -1  -3   18.40    1.20
  19  -1   3   24.90    2.60
 -19  -1  -3   25.10    1.40
  19   1   3   22.00    2.50
 -19   1  -3   22.00    1.80
 -21  -1  -3   22.70    1.50
  21  -1   3   25.20    2.80
  21  -1   3   19.50    2.10
  21   1   3   20.50    2.70
 -21   1  -3   22.70    2.20
  23  -1   3  124.09    5.60
  23  -1   3  123.19    5.10
  23   1   3  121.99    6.30
 -23   1  -3  115.89    4.90
  25  -1   3    0.60    1.10
 -25  -1  -3    1.30    0.80
  25   1   3   -0.30    1.20
 -25   1  -3    1.90    0.90
 -27  -1  -3   53.09    3.00
  27  -1   3   52.09    4.20
 -27   1  -3   57.09    3.60
  27   1   3   60.09    4.80
  29  -1   3  163.98    7.90
 -29  -1  -3  155.98    5.80
  29   1   3  151.78    8.20
 -29   1  -3  154.28    6.60
  31  -1   3   68.49    5.40
  30  -2  -3   -0.30    1.30
  30   2  -3   -1.20    1.50
 -30   2   3   -2.30    1.00
  28  -2  -3   -0.40    1.10
 -28  -2   3   -0.70    0.70
 -28   2   3   -1.10    1.00
  28   2  -3    0.10    1.50
  26  -2  -3    2.50    1.40
 -26  -2   3    3.50    0.90
 -26  -2   3    4.40    0.90
  26   2  -3    6.50    2.20
 -26   2   3    7.70    1.70
 -24  -2   3    1.40    0.70
 -24  -2   3    1.40    0.70
  24  -2  -3    0.40    0.90
 -24   2   3    2.70    1.10
  24   2  -3    0.40    1.20
  22  -2  -3    0.40    0.80
 -22  -2   3    0.40    0.60
 -22  -2   3    0.20    0.50
  22   2  -3   -0.60    1.00
 -22   2   3    0.50    0.90
  20  -2  -3  127.69    5.20
 -20  -2   3  126.89    3.60
 -20  -2   3  127.79    4.30
 -20   2   3  132.19    5.30
  20   2  -3  131.09    6.30
 -18  -2   3   96.19    3.50
 -18  -2   3  100.59    2.90
  18  -2  -3   93.09    4.10
 -18   2   3   96.79    4.20
 -18   2   3   93.59    3.40
  18   2  -3   91.69    4.90
  16  -2  -3  167.68    5.90
 -16  -2   3  170.08    5.20
 -16  -2   3  175.58    4.40
  16   2  -3  177.98    6.90
 -16   2   3  164.98    5.10
 -16   2   3  181.38    6.00
 -14  -2   3   81.89    3.10
 -14  -2   3   84.99    2.50
  14  -2  -3   79.39    3.50
  14   2  -3   79.89    4.20
 -14   2   3   81.89    3.60
 -14   2   3   79.79    3.00
  12  -2  -3   15.60    1.10
 -12  -2   3   18.30    1.00
  12  -2  -3   19.10    1.90
  12   2  -3   19.70    1.50
  12   2  -3   13.70    2.00
 -12   2   3   17.40    1.50
 -12   2   3   17.20    1.80
  10  -2  -3   24.30    1.80
  10  -2  -3   26.80    1.10
 -10  -2   3   27.50    1.30
  10   2  -3   27.30    1.70
 -10   2   3   26.60    1.60
  10   2  -3   25.90    2.20
  10   2  -3   27.30    1.20
 -10   2   3   24.30    1.80
   8  -2  -3   69.59    2.90
  -8  -2   3   67.29    2.30
  -8   2   3   73.19    3.00
   8   2  -3   73.89    2.30
   8   2  -3   72.99    2.80
   8   2  -3   69.79    3.30
  -8   2   3   74.29    2.80
  -6  -2   3   38.80    1.70
   6  -2  -3   40.50    2.00
  -6   2   3   37.60    2.10
   6   2  -3   37.90    1.90
   6   2  -3   38.20    2.30
   6   2  -3   42.10    1.70
  -6   2   3   41.40    2.00
   4  -2  -3   37.00    1.80
  -4   2   3   39.50    2.00
  -4   2   3   39.80    2.10
   4   2  -3   38.60    1.80
   4   2  -3   38.20    1.90
   4   2  -3   39.90    2.20
   2  -2  -3   81.39    2.70
   2   2  -3   76.29    2.80
  -2   2   3   74.59    2.30
   2   2  -3   79.09    3.20
   2   2  -3   75.59    2.80
  -2   2   3   80.99    3.10
   2   2  -3   86.59    2.90
  -2   2   3   84.69    3.20
   0  -2  -3 4044.10   93.19
   0   2  -3 4670.33   93.79
   0   2  -3 4224.58   93.49
   0   2  -3 4111.59   93.79
   0   2  -3 4211.78   93.29
   0   2   3 4677.43   93.19
   0   2   3 4564.14   94.09
  -2  -2  -3   57.69    2.40
  -2  -2  -3   62.59    2.00
  -2   2  -3   68.29    2.60
  -2   2  -3   64.99    2.60
  -2   2  -3   61.29    2.20
   2   2   3   65.09    2.50
   2   2   3   59.79    2.70
  -2   2  -3   59.69    2.60
  -4  -2  -3  212.78    5.10
   4  -2   3  216.88    5.80
  -4  -2  -3  216.78    5.90
   4   2   3  219.58    6.10
  -4   2  -3  222.68    5.50
  -4   2  -3  218.48    6.10
   4   2   3  213.98    6.30
  -4   2  -3  209.88    6.30
   6  -2   3  250.47    6.60
  -6  -2  -3  257.57    5.80
  -6  -2  -3  249.88    6.70
   6   2   3  248.28    7.20
  -6   2  -3  259.67    7.40
   6   2   3  258.27    7.30
  -6   2  -3  249.18    7.00
  -6   2  -3  261.07    6.20
  -8  -2  -3  768.92   17.60
   8  -2   3  777.12   17.70
   8   2   3  762.72   18.60
   8   2   3  761.92   18.40
  -8   2  -3  764.32   18.60
  -8   2  -3  770.32   18.20
  -8   2  -3  782.22   17.00
  10  -2   3  148.99    4.60
 -10  -2  -3  148.49    4.20
 -10   2  -3  145.89    4.80
  10   2   3  140.79    5.30
 -10   2  -3  137.69    5.20
  10   2   3  150.48    5.00
  12  -2   3   -0.10    0.50
 -12  -2  -3    0.10    0.30
 -12   2  -3   -0.30    0.70
  12   2   3    0.60    0.60
  12   2   3    0.30    0.80
 -12   2  -3    0.20    0.60
  14  -2   3    7.30    1.40
 -14  -2  -3    8.70    0.90
  14  -2   3    7.80    1.20
  14   2   3   10.70    1.80
  14   2   3    7.80    1.30
 -14   2  -3    8.40    1.30
  16  -2   3   14.90    2.00
 -16  -2  -3   13.80    1.10
  16  -2   3   12.60    1.60
 -16   2  -3   17.70    2.10
  16   2   3    9.80    1.40
  16   2   3   12.10    2.00
  18  -2   3    7.30    1.50
  18  -2   3    6.80    1.40
 -18  -2  -3    4.50    0.70
 -18   2  -3    9.50    1.50
  18   2   3    7.80    1.40
  18   2   3    7.20    1.70
 -20  -2  -3    8.50    1.00
  20  -2   3   14.30    2.00
  20  -2   3    9.80    1.70
  20   2   3   11.80    2.30
  20   2   3   11.20    1.60
 -20   2  -3   11.20    1.80
  22  -2   3   17.80    2.40
 -22  -2  -3   16.60    1.80
 -22  -2  -3   20.80    1.40
  22  -2   3   17.00    2.40
 -22   2  -3   16.70    2.20
  22   2   3   17.80    2.90
  24  -2   3   -1.10    1.10
 -24  -2  -3   -0.20    0.60
  24  -2   3   -0.20    2.20
 -24   2  -3    0.50    0.80
  24   2   3   -0.30    1.20
  26  -2   3   -0.50    1.10
 -26  -2  -3   -0.80    0.80
  26   2   3   -0.60    1.40
 -26   2  -3    0.40    0.90
 -28  -2  -3    1.90    1.00
  28   2   3    1.30    1.50
 -28   2  -3    1.00    1.20
 -29  -3   3   59.99    3.20
  29  -3  -3   73.29    5.60
 -27  -3   3  108.89    4.40
  27   3  -3  116.09    7.20
 -27   3   3  116.59    6.10
 -25  -3   3   83.39    3.70
 -25   3   3   81.39    5.00
  25   3  -3   80.69    5.70
 -23  -3   3   34.40    2.40
  23   3  -3   36.00    4.10
 -23   3   3   35.30    3.60
 -21  -3   3    7.60    1.30
  21  -3  -3    6.90    1.70
  21   3  -3   10.30    2.30
 -21   3   3    7.40    1.80
 -19  -3   3  164.68    5.60
  19  -3  -3  162.68    6.40
 -19  -3   3  166.68    4.60
  19   3  -3  170.28    7.60
 -19   3   3  158.08    6.50
  17  -3  -3    8.20    1.60
 -17  -3   3    5.60    0.80
 -17  -3   3    8.10    1.30
  17   3  -3    6.60    1.90
 -17   3   3    6.50    1.50
 -15  -3   3   25.20    1.40
  15  -3  -3   30.10    2.70
 -15   3   3   23.70    2.50
  15   3  -3   26.90    3.10
 -15   3   3   28.50    2.10
  15   3  -3   28.00    2.10
  13  -3  -3   21.60    2.30
 -13  -3   3   21.60    1.40
  13   3  -3   20.20    2.60
  13   3  -3   20.40    2.10
 -13   3   3   20.50    2.10
 -13   3   3   29.70    2.80
 -11  -3   3   62.99    2.50
  11  -3  -3   59.09    3.20
  11   3  -3   62.59    3.70
 -11   3   3   56.29    3.20
  11   3  -3   62.19    3.10
 -11   3   3   60.99    3.00
  -9  -3   3   31.20    1.70
   9  -3  -3   32.20    2.20
   9   3  -3   27.60    2.00
  -9   3   3   29.50    2.20
   9   3  -3   25.80    2.60
  -9   3   3   28.20    2.10
  -7  -3   3   90.59    3.40
   7  -3  -3   88.19    3.70
   7   3  -3   93.89    4.30
  -7   3   3   99.59    4.20
   7   3  -3   92.19    3.80
  -7   3   3   88.19    3.80
   7   3  -3   90.49    3.10
   5  -3  -3   85.29    3.40
  -5  -3   3   85.19    3.30
   5   3  -3   86.59    3.90
   5   3  -3   89.19    3.20
  -5   3   3   90.49    3.80
  -5   3   3   88.49    3.90
   5   3  -3   82.89    3.50
   3  -3  -3   24.30    1.60
   3   3  -3   24.40    1.80
   3   3  -3   25.40    2.00
  -3   3   3   24.60    2.00
   3   3  -3   25.90    1.70
  -3   3   3   30.10    2.10
   3   3  -3   24.60    1.80
   1  -3  -3   27.70    1.70
  -1   3   3   28.20    2.20
  -1   3   3   26.50    2.00
   1   3  -3   27.40    1.90
   1   3  -3   26.40    1.80
   1   3  -3   30.30    2.00
   1   3  -3   27.40    2.00
  -1  -3  -3    1.30    0.60
  -1  -3  -3    3.70    0.90
  -1   3  -3    0.40    0.50
  -1   3  -3    3.10    0.90
  -1   3  -3    1.40    0.70
   1   3   3    1.60    0.70
   1   3   3    3.50    1.10
  -1   3  -3    1.10    0.70
   3  -3   3  541.55   12.90
  -3  -3  -3  535.05   12.30
  -3  -3  -3  547.35   13.50
  -3   3  -3  533.15   13.70
   3   3   3  510.85   13.70
  -3   3  -3  536.05   12.90
   3   3   3  519.65   13.20
  -3   3  -3  514.75   13.50
   5  -3   3    5.80    1.00
  -5  -3  -3    4.30    1.00
  -5   3  -3    3.60    1.10
  -5   3  -3    4.80    0.90
   5   3   3    6.50    1.30
  -5   3  -3    7.30    1.30
   5   3   3    5.40    1.10
   7  -3   3  317.77    8.40
  -7  -3  -3  315.37    8.60
   7   3   3  312.87    9.40
  -7   3  -3  339.77    8.40
  -7   3  -3  330.17    9.40
  -7   3  -3  321.37    9.50
   7   3   3  311.07    9.40
   9  -3   3   33.40    1.90
  -9  -3  -3   34.40    2.00
   9  -3   3   35.00    2.60
  -9   3  -3   34.10    2.50
   9   3   3   34.40    2.70
   9   3   3   34.50    2.50
  -9   3  -3   31.80    2.50
  11  -3   3  915.41   22.50
 -11  -3  -3  915.51   21.00
  11  -3   3  912.51   21.10
 -11   3  -3  906.91   22.30
  11   3   3  915.31   22.90
  11   3   3  883.41   22.20
 -13  -3  -3   41.40    2.10
  13  -3   3   41.30    3.30
  13  -3   3   42.40    3.00
 -13   3  -3   39.80    2.80
  13   3   3   46.00    3.30
  13   3   3   33.60    2.60
  15  -3   3   50.49    3.30
 -15  -3  -3   50.79    2.30
 -15   3  -3   55.59    3.40
  15   3   3   52.79    3.80
  15   3   3   51.09    3.20
  17  -3   3   66.49    4.00
 -17  -3  -3   66.49    2.70
 -17   3  -3   72.29    4.00
  17   3   3   64.29    4.40
  17   3   3   67.49    3.60
 -19  -3  -3    3.50    0.80
  19  -3   3    5.10    1.50
 -19   3  -3    3.80    1.40
  19   3   3    3.70    1.10
  19   3   3    2.70    1.50
 -21  -3  -3   25.20    1.70
  21  -3   3   25.10    3.00
 -21   3  -3   21.00    2.90
  21   3   3   25.00    3.50
  21   3   3   26.60    2.70
 -23  -3  -3  107.09    3.80
 -23  -3  -3  106.09    4.40
  23  -3   3  109.89    5.70
  23   3   3  111.29    6.70
 -23   3  -3  102.09    5.50
 -25  -3  -3    4.40    1.00
  25  -3   3    5.80    2.00
  25   3   3    7.30    2.50
 -25   3  -3    6.00    2.00
 -27  -3  -3   18.60    2.10
  27  -3   3   26.60    3.90
 -24  -4   3   -0.90    0.90
  24  -4  -3   -0.10    1.20
 -24   4   3    0.10    1.40
  24   4  -3    0.50    1.90
 -22  -4   3   33.70    2.60
 -22   4   3   39.40    4.20
  22   4  -3   26.40    3.90
 -20  -4   3    0.30    0.90
  20  -4  -3   -0.20    1.00
  20   4  -3    0.50    1.60
 -20   4   3    2.40    1.40
  18  -4  -3   12.40    2.30
 -18  -4   3   12.10    1.80
 -18   4   3   10.00    2.20
  18   4  -3   11.90    2.70
  16  -4  -3   36.80    3.00
 -16  -4   3   41.20    2.20
 -16   4   3   42.20    3.40
  16   4  -3   40.00    2.90
  16   4  -3   38.90    4.10
 -14  -4   3    3.10    0.80
  14  -4  -3    4.00    1.30
  14   4  -3    3.10    1.10
 -14   4   3    4.90    1.60
  14   4  -3    3.10    1.40
  12  -4  -3    3.60    1.20
 -12  -4   3    2.20    0.80
 -12   4   3    1.30    1.10
  12   4  -3    0.80    0.90
 -12   4   3    0.30    1.10
  12   4  -3    0.80    1.20
  10  -4  -3   18.90    2.20
 -10  -4   3   13.10    1.50
  10   4  -3   12.10    1.80
 -10   4   3   15.80    2.30
  10   4  -3   14.80    2.60
 -10   4   3   17.40    2.20
   8  -4  -3    1.70    0.90
  -8  -4   3   -0.10    0.70
   8   4  -3    0.40    0.90
  -8   4   3    0.90    1.20
   8   4  -3    0.50    0.80
  -8   4   3    0.50    0.80
  -6  -4   3    6.60    1.30
   6  -4  -3    6.90    1.30
   6   4  -3    6.80    1.50
  -6   4   3    6.20    1.50
  -6   4   3    6.30    1.40
   6   4  -3    6.70    1.30
   4  -4  -3   22.00    2.20
  -4  -4   3   18.10    2.10
  -4   4   3   23.00    2.60
   4   4  -3   21.50    2.50
  -4   4   3   19.50    2.40
   4   4  -3   20.80    2.20
  -2  -4   3    4.90    1.20
   2  -4  -3    4.60    1.00
   2   4  -3    5.50    1.30
   2   4  -3    7.90    1.50
   2   4  -3    4.90    1.40
  -2   4   3    6.50    1.70
  -2   4   3    4.30    1.30
   0  -4  -3  184.98    6.60
   0  -4   3  189.58    6.30
   0   4   3  181.98    6.90
   0   4  -3  183.28    6.40
   0   4  -3  187.78    6.60
   0   4  -3  182.18    6.20
   2  -4   3   17.10    2.10
  -2  -4  -3   12.60    1.90
   2   4   3   10.40    1.80
  -2   4  -3   14.10    1.80
  -2   4  -3   13.20    2.00
  -4  -4  -3   41.90    2.80
   4  -4   3   40.90    2.90
  -4   4  -3   40.80    3.00
   4   4   3   46.50    3.20
  -4   4  -3   41.30    2.60
   6  -4   3   18.20    2.40
  -6  -4  -3   19.00    2.10
   6   4   3   18.40    2.50
  -6   4  -3   21.40    2.60
  -8  -4  -3   13.60    1.70
   8  -4   3   11.70    2.10
   8   4   3   12.70    2.10
  -8   4  -3   10.90    2.00
  10  -4   3  102.69    4.90
 -10  -4  -3  106.49    4.20
  10   4   3   95.99    4.80
 -10   4  -3  108.39    5.10
  10   4   3   99.39    6.60
  12  -4   3  233.48    8.30
 -12  -4  -3  232.18    7.00
 -12   4  -3  224.18    8.20
  12   4   3  228.68    8.50
  12   4   3  246.68    8.50
  14  -4   3  154.08    6.70
 -14  -4  -3  158.28    5.20
  14   4   3  153.98    6.50
 -14   4  -3  154.98    6.60
  14   4   3  147.69    6.90
 -16  -4  -3    2.20    0.80
  16  -4   3    1.50    1.40
  16   4   3    2.10    1.60
  16   4   3    1.80    1.20
 -16   4  -3    1.50    1.50
  18  -4   3  191.98    7.90
 -18  -4  -3  181.48    5.70
  18   4   3  203.38    7.50
  18   4   3  177.88    8.40
 -18   4  -3  175.18    7.80
  20  -4   3  137.49    6.60
 -20  -4  -3  137.99    4.60
 -20   4  -3  131.19    6.70
  20   4   3  135.49    6.00
  20   4   3  140.49    7.60
 -22  -4  -3  201.48    6.20
  22  -4   3  206.48    8.90
  22   4   3  201.48    9.80
 -22   4  -3  229.58    9.90
  22   4   3  218.08    8.00
  19   5  -3    2.80    2.20
  17  -5  -3    2.30    1.50
 -17  -5   3    2.60    1.30
 -17   5   3    4.10    1.70
  17   5  -3    3.90    1.50
  17   5  -3    5.40    2.70
  15  -5  -3    0.60    1.20
  15   5  -3    1.70    1.30
 -15   5   3    2.60    1.40
  15   5  -3   -0.10    2.20
  13  -5  -3    2.70    1.30
 -13   5   3    4.70    1.80
  13   5  -3    2.90    1.40
  11   5  -3   92.09    4.80
  -9  -5   3   84.29    4.00
  -9   5   3   73.29    4.90
   9   5  -3   77.59    4.30
  -7  -5   3   54.89    3.30
  -7   5   3   53.09    3.90
   7   5  -3   57.09    3.70
  -7   5   3   56.49    3.80
  -5  -5   3    1.00    1.20
   5   5  -3    2.00    1.10
  -5   5   3    0.00    1.10
  -5   5   3    0.20    1.10
   3  -5  -3   20.40    2.80
  -3  -5   3   27.90    2.90
   3   5  -3   27.10    2.80
  -3   5   3   24.30    3.00
  -1  -5   3   26.90    2.90
   1  -5  -3   20.20    2.70
  -1   5   3   22.70    3.00
   1   5  -3   24.60    2.70
  -1  -5  -3    3.70    1.40
  -1   5  -3    5.40    1.60
   1   5   3    5.60    1.70
  -1   5  -3    5.10    1.60
   3  -5   3   14.50    2.20
  -3  -5  -3   16.00    2.40
   3   5   3   16.30    2.60
  -3   5  -3   16.00    2.50
  -5  -5  -3    6.20    1.60
   5  -5   3    6.20    1.80
   5   5   3    3.20    1.50
  -5   5  -3    4.60    1.70
  -7  -5  -3   18.30    2.40
   7  -5   3   21.90    2.90
   7   5   3   16.30    2.60
  -7   5  -3   14.50    2.50
   9  -5   3   31.70    3.60
  -9  -5  -3   34.40    2.70
   9   5   3   30.10    3.40
  -9   5  -3   36.70    3.90
 -11  -5  -3  122.79    5.00
  11  -5   3  118.79    6.00
 -11   5  -3  120.09    6.10
  11   5   3  120.39    6.00
  13  -5   3    0.50    1.30
 -13  -5  -3    0.10    1.00
 -13   5  -3    0.60    1.50
  13   5   3   -0.20    1.10
  15  -5   3   22.40    3.40
 -15  -5  -3   17.20    1.90
  15   5   3   12.20    2.30
 -15   5  -3   16.20    2.80
 -17  -5  -3    2.80    1.30
   4   6  -3    3.60    1.60
  -4   6   3    1.70    1.50
  -2  -6   3   27.10    3.50
  -2   6   3   21.20    3.20
   0  -6   3    1.30    1.70
   0   6   3    2.50    1.60
   2  -6   3   63.19    4.50
   4  -6   3   13.00    4.10
  32   0  -4    5.40    2.00
  30   0  -4   71.29    5.30
 -30   0   4   65.19    3.70
  28   0  -4  214.18    8.80
 -28   0   4  200.08    6.90
 -26   0   4  639.74   16.00
  26   0  -4  628.84   18.20
 -24   0   4   11.10    1.50
  24   0  -4   10.90    2.00
 -24   0   4   15.40    1.30
 -22   0   4  454.55   10.80
 -22   0   4  464.75   11.60
  22   0  -4  456.05   11.60
  22   0  -4  459.75   13.60
  20   0  -4  168.58    5.30
 -20   0   4  168.78    5.20
  20   0  -4  191.58    6.90
 -20   0   4  176.38    4.60
  18   0  -4 2669.63   62.49
  18   0  -4 2967.50   60.79
 -18   0   4 2858.51   60.09
 -18   0   4 2710.93   60.69
 -16   0   4    0.40    0.30
  16   0  -4    0.50    0.70
 -16   0   4   -0.30    0.20
  16   0  -4    0.30    0.40
  14   0  -4  234.28    7.10
  14   0  -4  239.78    6.20
 -14   0   4  236.18    5.70
 -14   0   4  229.38    5.90
 -12   0   4    3.60    0.50
  12   0  -4    2.60    0.70
  12   0  -4    5.00    0.70
 -12   0   4    4.00    0.40
 -10   0   4 1446.26   30.30
  10   0  -4 1371.66   31.20
  10   0  -4 1437.06   30.60
 -10   0   4 1341.77   30.10
  -8   0   4   18.20    0.80
   8   0  -4   17.40    1.00
  -8   0   4   17.80    0.80
   8   0  -4   15.20    1.10
  -6   0   4 1448.36   30.80
   6   0  -4 1428.36   31.50
   6   0  -4 1456.35   31.10
  -6   0   4 1417.36   30.80
  -4   0   4  413.06    9.00
  -4   0   4  390.46    8.90
   4   0  -4  412.46    9.30
   4   0  -4  425.16    9.60
   2   0  -4  270.57    6.30
  -2   0   4  268.07    6.10
   2   0  -4  268.37    5.90
   2   0  -4  266.07    6.40
   0   0   4   12.60    0.60
   0   0  -4   13.20    0.50
   0   0  -4   14.40    0.80
   2   0   4 1022.00   22.00
  -2   0  -4 1024.50   21.80
   2   0   4 1026.00   22.40
  -2   0  -4 1008.50   22.30
  -4   0  -4  964.00   21.10
  -4   0  -4  956.60   20.60
   4   0   4  970.60   21.20
   4   0   4  930.41   20.70
  -6   0  -4    2.10    0.50
   6   0   4    0.50    0.30
  -6   0  -4    0.90    0.20
   6   0   4   -0.20    0.30
  -8   0  -4  477.25   11.00
   8   0   4  442.56   10.40
   8   0   4  471.05   11.30
  -8   0  -4  462.05   10.30
  10   0   4   -0.40    0.20
  10   0   4    0.10    0.40
 -10   0  -4    0.10    0.50
 -10   0  -4   -0.30    0.20
 -12   0  -4   10.20    0.60
 -12   0  -4   10.60    0.80
  12   0   4   10.20    1.40
 -12   0  -4   11.10    1.20
 -14   0  -4   61.29    2.70
  14   0   4   66.49    3.30
 -14   0  -4   60.89    1.80
 -16   0  -4  121.99    3.80
  16   0   4  120.79    5.00
  16   0   4  119.19    4.10
  18   0   4    5.50    1.00
 -18   0  -4    4.40    0.90
  18   0   4    3.50    1.20
 -20   0  -4  335.07    8.90
 -22   0  -4   92.69    3.70
  22   0   4   90.19    5.00
 -24   0  -4  147.89    5.20
 -26   0  -4   30.10    2.80
  26   0   4   30.90    3.80
  28   0   4  615.44   18.90
 -28   0  -4  644.44   16.90
 -30   0  -4  513.25   14.90
  30   0   4  506.85   16.90
 -33   1   4    2.10    1.60
  33   1  -4    5.70    2.60
 -31   1   4    0.70    1.20
  31   1  -4   -0.70    1.50
 -29   1   4   52.89    3.40
  29   1  -4   45.20    4.80
 -27  -1   4    0.10    0.50
 -27  -1   4   -0.80    0.70
  27  -1  -4    0.10    1.00
  27   1  -4    0.30    1.20
 -27   1   4    0.40    0.90
  25  -1  -4   27.70    3.50
 -25  -1   4   25.20    1.80
  25  -1  -4   25.70    2.50
 -25  -1   4   26.40    1.60
 -25   1   4   26.00    2.50
  25   1  -4   25.40    3.30
  23  -1  -4    8.00    1.40
 -23  -1   4   11.90    1.30
  23  -1  -4    9.10    1.70
 -23  -1   4   10.40    1.00
 -23   1   4    8.30    1.50
  23   1  -4    5.90    1.70
 -21  -1   4   -0.20    0.60
  21  -1  -4    0.10    0.60
 -21  -1   4    0.10    0.40
  21  -1  -4    0.30    0.80
  21   1  -4   -0.50    0.80
 -21   1   4    0.20    0.40
 -21   1   4   -0.50    0.60
 -19  -1   4  180.28    4.90
  19  -1  -4  185.78    6.20
  19  -1  -4  176.38    5.80
 -19  -1   4  177.28    4.80
 -19   1   4  176.68    5.10
  19   1  -4  183.48    7.00
 -19   1   4  183.48    5.80
 -17  -1   4  665.03   15.30
  17  -1  -4  661.03   16.40
 -17  -1   4  687.03   15.00
  17  -1  -4  667.33   16.20
  17   1  -4  679.23   17.60
 -17   1   4  654.53   16.10
 -17   1   4  671.83   15.40
  17   1  -4  667.53   15.20
  15  -1  -4  569.04   13.80
  15  -1  -4  560.44   13.80
 -15  -1   4  573.14   12.50
 -15  -1   4  550.44   13.00
  15   1  -4  557.04   12.90
  15   1  -4  557.54   14.90
 -15   1   4  571.74   13.10
 -15   1   4  559.84   13.60
  13  -1  -4    3.10    0.60
 -13  -1   4    2.40    0.30
  13  -1  -4    2.50    0.70
 -13  -1   4    3.00    0.50
 -13   1   4    2.90    0.50
 -13   1   4    3.80    0.80
  13   1  -4    3.50    0.50
  13   1  -4    2.80    0.90
 -11  -1   4  874.41   19.40
  11  -1  -4  863.61   19.70
 -11  -1   4  887.61   18.90
  11  -1  -4  874.01   20.10
  11   1  -4  863.61   19.30
 -11   1   4  864.81   19.90
 -11   1   4  877.71   19.50
  11   1  -4  886.51   20.90
   9  -1  -4  922.21   20.70
  -9  -1   4  894.91   19.60
   9  -1  -4  925.41   20.20
  -9  -1   4  927.01   20.20
  -9   1   4  932.31   20.30
   9   1  -4  928.71   21.50
  -9   1   4  844.12   20.60
   9   1  -4  934.71   20.20
   7  -1  -4 1623.24   35.70
  -7  -1   4 1708.03   34.80
  -7  -1   4 1468.05   35.20
   7  -1  -4 1612.84   35.00
  -7   1   4 1698.63   35.70
  -7   1   4 1621.94   35.40
   7   1  -4 1649.63   35.30
   7   1  -4 1654.53   36.40
  -5  -1   4   47.30    1.60
   5  -1  -4   49.60    1.90
  -5  -1   4   47.50    1.30
   5   1  -4   47.90    1.70
  -5   1   4   46.90    1.80
   5   1  -4   49.50    2.30
  -5   1   4   43.60    1.80
  -3  -1   4   54.59    1.70
   3  -1  -4   54.59    1.90
   3   1  -4   55.19    2.30
  -3   1   4   55.69    2.00
  -3   1   4   58.39    2.10
   3   1  -4   53.99    1.60
  -3   1   4   53.99    1.40
   3   1  -4   53.09    1.90
   1  -1  -4    3.80    0.60
  -1  -1   4    4.40    0.40
   1  -1  -4    3.90    0.50
  -1   1   4    4.70    0.50
   1   1  -4    4.40    0.70
  -1   1   4    3.70    0.60
   1   1  -4    3.00    0.50
   1   1  -4    4.90    0.50
  -1  -1  -4 2081.19   44.10
   1  -1   4 2048.00   44.50
   1  -1   4 2011.00   43.80
  -1  -1  -4 2140.49   44.40
  -1   1  -4 2020.80   44.60
   1   1   4 2023.30   44.30
  -1   1  -4 2027.40   44.10
  -1   1  -4 2097.29   44.80
  -3  -1  -4   85.69    2.60
  -3  -1  -4   85.09    2.40
   3  -1   4   85.39    2.00
   3  -1   4   81.89    2.70
   3   1   4   90.79    2.90
  -3   1  -4   85.89    2.50
   3   1   4   83.79    2.70
  -3   1  -4   84.59    2.90
   5  -1   4  551.94   13.10
  -5  -1  -4  579.04   12.70
  -5  -1  -4  561.94   12.50
  -5   1  -4  564.74   12.80
  -5   1  -4  578.64   13.50
   5   1   4  549.35   13.20
   5   1   4  556.04   13.20
  -7  -1  -4   18.30    0.90
   7  -1   4   17.50    1.20
  -7  -1  -4   17.10    0.90
  -7   1  -4   16.60    1.10
  -7   1  -4   20.10    1.50
   7   1   4   17.30    1.40
   7   1   4   21.10    1.30
  -9  -1  -4  493.55   11.30
  -9  -1  -4  499.65   11.40
   9  -1   4  511.35   12.20
   9   1   4  498.15   12.00
  -9   1  -4  503.85   11.90
  -9   1  -4  501.95   12.50
   9   1   4  504.05   12.60
 -11  -1  -4    0.10    0.30
  11  -1   4    0.00    0.50
 -11  -1  -4    0.10    0.30
 -11   1  -4    1.20    0.40
  11   1   4   -0.30    0.40
 -11   1  -4    0.20    0.50
  11   1   4    0.10    0.50
  13  -1   4  195.88    6.00
 -13  -1  -4  186.88    4.80
 -13   1  -4  182.68    5.40
 -13   1  -4  181.98    5.90
  13   1   4  180.78    5.30
 -15  -1  -4   67.59    2.30
  15  -1   4   71.29    3.50
 -15   1  -4   70.49    2.90
 -15   1  -4   72.39    3.40
  15   1   4   72.09    2.80
  15   1   4   69.19    3.60
  17  -1   4   41.40    2.80
 -17  -1  -4   40.30    1.70
  17  -1   4   40.00    2.50
 -17   1  -4   42.60    2.30
  17   1   4   35.80    1.90
  17   1   4   39.00    2.90
  19  -1   4  172.18    6.00
 -19  -1  -4  169.08    4.90
  19  -1   4  176.78    6.50
  19   1   4  160.98    6.80
 -19   1  -4  171.68    5.80
 -21  -1  -4   52.49    2.40
  21  -1   4   54.19    3.50
  21  -1   4   56.39    3.30
 -21   1  -4   55.59    3.00
  21   1   4   50.59    3.70
  23  -1   4    1.10    1.40
  23  -1   4   -0.40    1.00
 -23  -1  -4    1.40    0.80
 -23   1  -4    0.90    0.80
  23   1   4    0.60    1.10
  25  -1   4    2.30    1.80
 -25  -1  -4    1.30    0.80
 -25   1  -4    0.40    0.80
  25   1   4    1.70    1.50
  27  -1   4   82.19    5.30
 -27  -1  -4   79.69    3.70
  27   1   4   84.49    5.80
 -27   1  -4   76.69    4.30
 -29  -1  -4    3.60    1.30
  29  -1   4    1.40    1.70
  29   1   4    5.60    2.20
 -29   1  -4    3.30    1.40
 -32   2   4    0.40    1.50
  30  -2  -4    3.20    1.50
 -30   2   4    0.50    1.40
  30   2  -4    0.90    1.70
  28  -2  -4   15.10    2.30
 -28  -2   4   16.90    1.60
  28   2  -4   15.30    3.10
 -28   2   4   14.40    2.40
  26  -2  -4   26.20    2.80
 -26  -2   4   30.50    1.90
  26   2  -4   22.90    3.50
 -26   2   4   27.60    3.00
  24  -2  -4    3.00    1.30
 -24  -2   4    3.20    0.80
  24   2  -4    2.30    1.60
 -24   2   4    4.80    1.40
 -22  -2   4   16.50    1.10
  22  -2  -4   15.30    2.00
 -22  -2   4   13.90    1.40
  22   2  -4   19.10    2.80
 -22   2   4   16.80    2.20
 -20  -2   4   45.80    1.70
 -20  -2   4   44.60    2.30
 -20   2   4   49.30    3.00
  20   2  -4   46.10    3.70
 -18  -2   4   65.79    2.10
 -18  -2   4   59.49    2.70
 -18   2   4   66.99    2.80
 -18   2   4   67.09    3.40
  18   2  -4   68.19    4.20
 -16  -2   4    1.10    0.40
  16  -2  -4    0.40    0.60
 -16  -2   4    1.00    0.60
 -16   2   4    1.40    0.80
 -16   2   4    0.90    0.60
  16   2  -4    1.40    1.00
 -14  -2   4  118.79    3.90
 -14  -2   4  126.59    3.30
  14  -2  -4  120.29    4.60
 -14   2   4  122.49    4.10
 -14   2   4  127.09    4.60
  14   2  -4  121.99    5.30
  12  -2  -4    5.00    1.00
 -12  -2   4    4.40    0.50
 -12  -2   4    5.30    0.80
  12   2  -4    3.70    0.60
 -12   2   4    4.90    1.00
  12   2  -4    4.00    1.20
 -12   2   4    3.90    0.80
  10  -2  -4  139.39    4.70
 -10  -2   4  135.59    4.20
 -10  -2   4  141.69    3.70
  10   2  -4  137.09    4.40
 -10   2   4  140.59    4.70
  10   2  -4  135.59    5.30
  10   2  -4  138.19    3.90
 -10   2   4  135.69    4.40
   8  -2  -4   23.80    1.60
  -8  -2   4   23.50    1.20
  -8   2   4   24.00    1.60
   8   2  -4   23.70    1.30
   8   2  -4   22.40    1.50
  -8   2   4   23.70    1.70
   8   2  -4   29.60    2.20
   6  -2  -4 1298.87   29.10
  -6  -2   4 1309.57   28.50
  -6   2   4 1327.37   29.30
  -6   2   4 1222.18   29.40
   6   2  -4 1306.37   29.00
   6   2  -4 1302.27   28.70
   6   2  -4 1320.17   30.00
  -4   2   4  132.29    4.30
   4   2  -4  133.49    4.00
  -4   2   4  145.19    4.50
   4   2  -4  131.49    3.90
   4   2  -4  133.49    4.00
   4   2  -4  123.99    4.60
   2  -2  -4  256.57    6.60
   2   2  -4  253.87    6.90
  -2   2   4  258.77    6.00
   2   2  -4  249.18    6.60
  -2   2   4  249.08    7.10
  -2   2   4  266.57    7.10
   2   2  -4  250.77    6.60
   2   2  -4  258.87    7.30
   0  -2  -4    3.50    0.60
   0  -2  -4    3.60    0.80
   0   2  -4    4.90    0.90
   0   2  -4    4.90    0.70
   0   2   4    3.30    0.60
   0   2  -4    5.40    0.80
   0   2  -4    4.90    0.90
  -2  -2  -4 1374.66   30.60
   2  -2   4 1368.46   30.50
  -2  -2  -4 1358.16   29.80
  -2   2  -4 1357.86   30.60
  -2   2  -4 1359.16   30.00
  -2   2  -4 1375.66   30.80
   2   2   4 1355.56   31.00
  -2   2  -4 1420.66   31.10
   2   2   4 1377.66   30.40
  -4  -2  -4   74.29    2.80
  -4  -2  -4   71.29    2.10
   4  -2   4   72.69    2.80
  -4   2  -4   74.89    3.20
  -4   2  -4   80.19    2.40
  -4   2  -4   74.59    2.90
   4   2   4   76.29    2.90
  -6  -2  -4    1.00    0.50
   6  -2   4    1.20    0.60
  -6  -2  -4    1.80    0.30
  -6   2  -4    2.20    0.80
   6   2   4    2.50    0.80
  -6   2  -4    1.90    0.60
  -6   2  -4    2.70    0.40
   6   2   4    1.00    0.70
   8  -2   4  167.38    5.00
  -8  -2  -4  161.08    4.70
  -8   2  -4  169.78    5.70
   8   2   4  166.78    5.50
  -8   2  -4  161.38    5.20
   8   2   4  169.08    5.60
  10  -2   4  115.79    4.00
 -10  -2  -4  112.79    3.50
 -10   2  -4  112.19    4.50
  10   2   4  111.39    4.60
  10   2   4  112.79    4.30
 -10   2  -4  112.69    4.10
  12  -2   4   75.59    3.20
 -12  -2  -4   74.39    2.60
 -12   2  -4   77.49    3.30
 -12   2  -4   79.49    3.80
  12   2   4   73.29    3.30
  12   2   4   72.99    3.80
 -14  -2  -4    3.10    0.60
  14  -2   4    3.00    1.00
  14   2   4    4.70    1.30
 -14   2  -4    3.80    1.00
  14   2   4    4.80    1.10
 -14   2  -4    3.50    1.20
 -16  -2  -4   37.80    1.80
  16  -2   4   40.70    2.50
  16  -2   4   37.70    2.70
 -16   2  -4   36.20    2.50
  16   2   4   35.60    3.00
  16   2   4   36.60    2.30
  18  -2   4    3.50    1.10
  18  -2   4    3.20    1.20
 -18  -2  -4    2.30    0.60
  18   2   4    5.10    1.60
 -18   2  -4    3.10    1.20
  18   2   4    2.70    0.90
  20  -2   4    9.90    1.80
 -20  -2  -4   10.20    1.10
  20  -2   4    7.90    1.60
 -20   2  -4    7.60    1.60
  20   2   4   11.20    1.60
  20   2   4    8.20    2.00
  22  -2   4    0.50    1.10
  22  -2   4    0.50    1.20
 -22  -2  -4    1.20    0.60
 -22   2  -4    1.10    1.00
  22   2   4    2.70    1.50
 -24  -2  -4    1.00    0.70
  24  -2   4    0.40    1.20
  24  -2   4    0.00    1.20
 -24   2  -4   -0.20    1.00
  24   2   4   -0.20    1.20
 -26  -2  -4   -0.90    0.80
  26  -2   4    0.40    1.30
 -26   2  -4   -0.40    1.00
  26   2   4    0.40    1.50
 -28   2  -4   22.60    3.20
  28   2   4   17.10    3.60
  29  -3  -4  189.18    8.50
 -29  -3   4  172.38    6.00
 -29   3   4  195.48    9.00
 -27  -3   4    1.00    0.80
  27  -3  -4   -0.10    1.30
 -27   3   4    1.00    1.50
  27   3  -4   -0.40    1.80
  25  -3  -4   16.10    2.40
 -25  -3   4   20.00    1.90
  25   3  -4   22.00    3.50
 -25   3   4   24.60    3.20
  23  -3  -4    0.00    1.10
 -23  -3   4    0.80    0.70
  23   3  -4    2.10    1.70
 -23   3   4    2.80    1.40
 -21  -3   4   26.50    2.00
  21   3  -4   24.40    3.40
 -21   3   4   24.00    2.90
  19  -3  -4    0.10    0.80
 -19  -3   4    0.60    0.70
 -19  -3   4   -0.50    0.80
 -19   3   4   -0.60    1.00
  19   3  -4    0.80    1.20
  17  -3  -4    1.30    0.90
 -17  -3   4    0.30    0.60
 -17  -3   4    0.10    0.40
 -17   3   4    0.70    1.00
  17   3  -4    0.90    1.30
 -15  -3   4   55.29    2.80
 -15  -3   4   61.49    2.20
  15  -3  -4   60.29    3.40
 -15   3   4   56.39    3.40
  15   3  -4   49.99    3.80
 -15   3   4   57.49    3.00
  13  -3  -4   40.20    2.70
 -13  -3   4   42.10    1.90
  13   3  -4   42.70    3.20
 -13   3   4   42.40    2.80
 -13   3   4   41.20    2.60
  13   3  -4   42.00    2.50
  11  -3  -4   13.50    1.70
 -11  -3   4   14.80    1.30
 -11   3   4   18.50    2.10
  11   3  -4   14.10    1.70
  11   3  -4    7.20    1.60
 -11   3   4   12.80    1.80
   9  -3  -4  191.68    6.20
  -9  -3   4  193.98    5.50
   9   3  -4  177.58    6.90
  -9   3   4  193.28    6.70
  -9   3   4  198.78    6.30
   9   3  -4  186.38    6.10
  -7  -3   4  234.28    6.60
   7  -3  -4  237.98    7.10
  -7   3   4  239.58    7.60
  -7   3   4  242.98    7.40
   7   3  -4  234.58    7.80
   7   3  -4  238.28    6.60
   7   3  -4  240.98    7.10
  -5  -3   4   -0.30    0.50
   5  -3  -4    1.00    0.60
   5   3  -4    0.00    0.50
   5   3  -4    1.00    0.70
   5   3  -4    0.00    0.70
  -5   3   4   -0.10    0.60
  -5   3   4    0.10    0.70
   3  -3  -4   35.40    2.00
   3   3  -4   32.90    2.30
  -3   3   4   31.80    2.30
   3   3  -4   32.60    2.00
   3   3  -4   31.00    1.90
   3   3  -4   35.50    2.10
  -3   3   4   30.30    2.20
   1  -3  -4   22.20    2.00
   1  -3  -4   23.10    1.60
   1   3  -4   25.70    2.00
   1   3  -4   24.00    1.60
   1   3  -4   21.30    1.70
  -1   3   4   18.00    1.80
  -1   3   4   25.00    2.30
   1   3  -4   22.50    2.10
  -1  -3  -4  580.14   13.60
  -1  -3  -4  585.54   14.70
  -1   3  -4  573.14   14.00
  -1   3  -4  571.84   14.60
  -1   3  -4  586.84   14.80
  -1   3  -4  581.14   14.60
   1   3   4  584.84   14.00
   3  -3   4    1.50    0.70
  -3  -3  -4    2.30    0.80
  -3  -3  -4    1.30    0.50
   3   3   4    0.10    0.90
  -3   3  -4    2.00    0.70
   3   3   4    1.20    0.70
  -3   3  -4    2.50    0.90
  -3   3  -4    1.50    0.80
  -5  -3  -4   29.90    2.00
   5  -3   4   28.90    1.90
  -5   3  -4   32.00    2.30
   5   3   4   28.80    2.30
  -5   3  -4   27.70    2.10
  -5   3  -4   29.70    1.70
   5   3   4   28.30    2.10
   7  -3   4   50.09    2.40
  -7  -3  -4   52.29    2.60
  -7   3  -4   42.10    2.80
   7   3   4   50.09    3.00
  -7   3  -4   49.10    2.80
   7   3   4   48.60    2.90
  -9  -3  -4  197.78    5.90
   9  -3   4  190.38    5.80
   9   3   4  190.68    6.80
   9   3   4  194.58    6.70
  -9   3  -4  194.18    6.90
  -9   3  -4  181.68    6.40
 -11  -3  -4  314.57    8.30
  11  -3   4  314.47    8.60
  11  -3   4  300.37    9.50
  11   3   4  316.57   10.00
 -11   3  -4  300.67    9.30
 -11   3  -4  307.87    9.70
  11   3   4  313.37    9.50
  13  -3   4   36.20    2.90
 -13  -3  -4   41.10    2.10
  13  -3   4   38.60    2.40
 -13   3  -4   39.80    2.80
  13   3   4   42.20    3.90
  13   3   4   39.80    2.80
  15  -3   4   11.00    1.90
 -15  -3  -4    9.60    1.10
 -15   3  -4    9.40    1.70
  15   3   4    9.30    2.00
  15   3   4   17.00    2.10
 -17  -3  -4   43.70    2.10
  17  -3   4   45.80    3.40
 -17   3  -4   35.50    2.90
  17   3   4   44.70    4.30
  17   3   4   37.70    2.80
  19  -3   4  141.19    6.40
 -19  -3  -4  148.39    4.60
 -19   3  -4  132.99    6.10
  19   3   4  146.99    7.30
  19   3   4  139.59    5.70
  21  -3   4    8.40    1.90
 -21  -3  -4    5.40    0.90
 -21   3  -4    4.50    1.60
  21   3   4    7.60    2.40
  21   3   4   10.50    1.90
 -23  -3  -4   27.30    1.80
  23  -3   4   19.40    2.80
  23   3   4   31.00    4.20
 -23   3  -4   26.80    3.40
 -25  -3  -4   10.60    1.30
  25  -3   4    7.90    2.20
 -25   3  -4   11.60    2.40
  25   3   4    4.60    2.20
 -24  -4   4   57.69    3.30
  24   4  -4   55.49    5.90
 -24   4   4   53.59    5.10
 -22  -4   4   13.50    1.80
 -22   4   4   14.20    2.60
  22   4  -4   15.90    3.10
  20  -4  -4    2.50    1.20
 -20  -4   4    2.30    0.90
 -20   4   4   -0.30    1.20
  20   4  -4    2.40    1.80
 -18  -4   4   92.39    4.20
  18   4  -4   96.39    5.90
 -18   4   4   98.99    5.30
  16  -4  -4    2.30    1.10
 -16  -4   4    2.20    1.00
  16   4  -4    2.50    1.50
 -16   4   4    4.60    1.60
  14  -4  -4    0.00    0.70
  14   4  -4   -0.10    1.10
  14   4  -4   -0.10    0.80
 -14   4   4    0.50    1.00
 -12  -4   4   11.60    1.40
  12  -4  -4   10.40    1.70
  12   4  -4   15.10    2.70
 -12   4   4   11.40    2.00
  12   4  -4    8.40    1.50
 -12   4   4    8.20    1.80
  10  -4  -4   36.00    2.60
 -10  -4   4   29.20    2.00
  10   4  -4   35.10    2.60
 -10   4   4   35.60    3.40
  10   4  -4   38.30    3.90
 -10   4   4   39.00    3.50
  -8  -4   4   50.09    2.70
   8   4  -4   54.49    3.20
  -8   4   4   52.29    3.50
  -8   4   4   50.29    3.30
   8   4  -4   52.99    3.60
   6  -4  -4    1.30    0.80
  -6  -4   4    1.80    0.90
  -6   4   4    4.70    1.40
   6   4  -4    3.50    1.00
  -6   4   4    2.10    1.30
   6   4  -4    2.30    1.10
  -4  -4   4   23.70    2.20
   4  -4  -4   26.90    2.20
   4   4  -4   26.60    2.40
  -4   4   4   32.30    2.90
   4   4  -4   24.40    2.60
  -4   4   4   22.00    2.50
   2  -4  -4   12.60    1.90
   2  -4  -4   13.20    1.60
   2   4  -4   14.80    1.90
   2   4  -4   11.10    1.60
   2   4  -4   13.80    1.90
  -2   4   4   12.20    2.00
   2   4  -4   11.80    1.90
  -2   4   4   12.70    1.80
   0  -4   4    0.50    0.90
   0  -4  -4    0.70    0.80
   0   4   4    0.50    1.00
   0   4  -4    0.30    0.80
   0   4  -4    0.20    0.90
   0   4  -4    2.30    0.90
   0   4  -4    1.90    1.00
   2  -4   4    1.10    0.90
   2  -4   4    1.30    1.00
  -2  -4  -4    1.30    0.90
  -2   4  -4    0.40    0.80
  -2   4  -4    1.80    1.10
  -2   4  -4    0.50    0.70
   2   4   4    1.10    0.90
   4  -4   4    3.60    1.30
  -4  -4  -4    4.90    1.30
  -4   4  -4    3.50    1.20
   4   4   4    2.90    1.20
  -6  -4  -4    0.00    0.90
   6  -4   4   -0.90    0.80
  -6   4  -4    0.90    1.00
   6   4   4   -0.50    0.80
  -8  -4  -4    2.40    0.90
   8  -4   4    2.80    1.20
   8   4   4   -0.60    0.80
  -8   4  -4    1.30    1.00
 -10  -4  -4    3.70    1.10
  10  -4   4    3.40    1.40
 -10   4  -4    1.30    1.00
  10   4   4    3.80    1.30
  12  -4   4   -0.90    1.00
 -12  -4  -4    0.60    0.70
  12   4   4    1.30    2.40
  12   4   4    0.20    1.00
 -12   4  -4    2.90    1.30
 -14  -4  -4    1.20    0.80
  14  -4   4    0.30    0.90
 -14   4  -4   -1.10    1.00
  14   4   4    0.90    1.00
  14   4   4   -0.10    1.30
  16  -4   4    3.50    1.60
 -16  -4  -4    0.90    0.70
 -16   4  -4    2.20    1.60
  16   4   4    1.30    1.50
  16   4   4   -0.30    0.90
 -18  -4  -4   28.50    1.90
  18  -4   4   25.20    3.20
  18   4   4   25.80    3.70
  18   4   4   26.70    3.00
 -18   4  -4   32.80    3.70
  20  -4   4   25.70    3.40
 -20  -4  -4   26.70    1.90
  20   4   4   26.80    4.00
  20   4   4   27.40    3.00
 -20   4  -4   17.90    3.00
 -22  -4  -4   27.20    2.00
  22   4   4   19.60    3.50
  22   4   4   23.50    2.90
  19   5  -4   52.19    5.80
 -17  -5   4    5.60    1.40
  17  -5  -4    1.00    1.50
  17   5  -4    1.20    2.00
 -17   5   4    5.10    1.80
 -15  -5   4   11.70    1.90
  15  -5  -4    7.50    2.10
 -15   5   4   11.90    2.40
  15   5  -4    5.40    2.30
  15   5  -4   11.30    2.10
  13   5  -4   33.10    3.30
 -13   5   4   43.40    4.50
  13   5  -4   41.80    4.70
 -11   5   4  184.48    7.90
  11   5  -4  177.98    7.00
   9  -5  -4   72.49    4.10
  -9   5   4   64.79    4.40
  -9   5   4   64.79    4.20
   9   5  -4   64.29    4.00
   7  -5  -4   88.19    4.40
  -7  -5   4   98.29    4.70
   7   5  -4   89.79    4.60
  -7   5   4   83.29    5.00
  -7   5   4   91.99    5.20
  -5  -5   4    3.90    1.30
   5  -5  -4    3.00    1.50
  -5   5   4    4.60    1.60
   5   5  -4    6.30    1.50
  -5   5   4    6.90    1.80
   3  -5  -4   27.20    3.20
  -3  -5   4   29.80    3.00
  -3   5   4   29.20    3.30
   3   5  -4   27.40    2.80
   1  -5  -4   68.09    4.20
  -1  -5   4   68.39    4.00
   1   5  -4   72.49    3.70
  -1   5   4   69.99    4.40
  -1  -5  -4    0.10    1.00
  -1   5  -4    2.00    1.30
   1   5   4   -0.30    1.00
  -3  -5  -4   27.60    3.00
   3  -5   4   18.10    2.50
   3   5   4   19.00    2.90
  -3   5  -4   18.60    2.60
   5  -5   4    9.30    2.00
  -5  -5  -4    5.00    1.50
   5   5   4    5.80    1.80
  -5   5  -4    4.40    1.40
   7  -5   4    3.50    1.60
  -7  -5  -4    3.50    1.30
  -7   5  -4    2.10    1.50
   7   5   4    3.60    1.60
  -9  -5  -4    3.50    1.30
   9  -5   4    3.00    1.50
  -9   5  -4    6.90    2.00
   9   5   4    2.90    1.40
 -11  -5  -4   36.00    2.80
  11  -5   4   37.50    4.00
  11   5   4   47.80    4.50
 -11   5  -4   48.50    4.70
 -13  -5  -4   57.19    3.30
  13  -5   4   55.79    4.90
  13   5   4   62.49    4.50
 -13   5  -4   60.69    5.40
  15  -5   4   12.90    2.90
 -15  -5  -4   12.90    1.80
  15   5   4   17.40    3.40
 -15   5  -4   12.90    2.60
  -4   6   4    0.20    1.50
   2  -6   4   14.60    2.80
  32   0  -5    0.30    1.80
  30   0  -5    1.80    1.50
 -28   0   5   -0.10    0.90
  28   0  -5    1.10    1.30
 -26   0   5    0.60    0.80
  26   0  -5    0.50    1.20
 -26   0   5    0.20    0.80
 -24   0   5    0.50    0.60
 -24   0   5    0.40    0.40
  24   0  -5   -0.60    0.90
 -22   0   5   -0.40    0.40
  22   0  -5   -0.40    0.90
  22   0  -5   -0.40    0.60
 -22   0   5   -0.70    0.50
  20   0  -5   -0.80    0.70
 -20   0   5    0.10    0.40
 -20   0   5   -0.10    0.50
  20   0  -5    0.20    0.60
  18   0  -5   -0.30    0.70
 -18   0   5   -0.20    0.50
 -18   0   5    0.10    0.40
  18   0  -5   -0.20    0.60
 -16   0   5    0.00    0.30
 -16   0   5   -0.50    0.40
  16   0  -5    0.30    0.50
  16   0  -5   -0.10    0.50
 -14   0   5   -0.20    0.30
 -14   0   5    0.30    0.30
  14   0  -5   -0.20    0.50
  14   0  -5    0.00    0.40
  12   0  -5   -0.40    0.50
  12   0  -5   -0.20    0.30
 -12   0   5    0.20    0.30
 -12   0   5   -0.20    0.30
 -10   0   5    0.00    0.20
 -10   0   5   -0.10    0.20
  10   0  -5    0.30    0.50
  10   0  -5    1.10    0.40
   8   0  -5    0.30    0.40
  -8   0   5    0.10    0.20
  -8   0   5    0.10    0.20
   8   0  -5    0.10    0.30
   6   0  -5    0.50    0.50
   6   0  -5    0.20    0.30
  -6   0   5    0.00    0.20
  -6   0   5    0.20    0.20
   4   0  -5    0.00    0.30
   4   0  -5    0.10    0.20
  -4   0   5   -0.20    0.20
   4   0  -5    0.30    0.30
  -2   0   5    0.00    0.20
   2   0  -5    0.00    0.30
   2   0  -5    0.10    0.30
   2   0  -5   -0.10    0.10
   0   0   5    0.30    0.20
   0   0  -5    0.10    0.10
   0   0  -5    0.30    0.30
   0   0   5    0.50    0.30
   2   0   5    0.30    0.20
  -2   0  -5    0.40    0.10
   2   0   5    0.30    0.30
  -2   0  -5    0.50    0.30
   4   0   5   -0.10    0.30
  -4   0  -5   -0.30    0.30
   4   0   5    0.40    0.30
  -4   0  -5    0.20    0.20
  -6   0  -5    0.50    0.40
   6   0   5    0.10    0.30
   6   0   5    0.30    0.40
  -6   0  -5    0.60    0.20
  -8   0  -5    0.10    0.20
   8   0   5    0.10    0.40
   8   0   5   -0.10    0.30
  -8   0  -5   -0.20    0.40
 -10   0  -5    0.00    0.30
  10   0   5   -0.30    0.20
 -10   0  -5   -0.50    0.40
  10   0   5    0.00    0.50
  12   0   5   -0.10    0.30
  12   0   5    0.00    0.60
 -12   0  -5   -0.30    0.30
 -12   0  -5    0.40    0.50
 -14   0  -5    0.30    0.60
 -14   0  -5    0.50    0.40
  14   0   5    0.00    0.60
  16   0   5    0.10    0.70
 -16   0  -5   -0.60    0.70
 -16   0  -5   -0.50    0.50
  18   0   5    0.10    0.80
  18   0   5   -0.30    0.80
 -18   0  -5    0.00    0.60
 -20   0  -5   -0.80    0.60
  20   0   5    0.20    0.90
 -22   0  -5   -0.40    0.70
  22   0   5    2.10    1.30
 -24   0  -5    2.10    0.90
  24   0   5    0.40    1.10
  26   0   5    0.70    1.30
 -26   0  -5   -0.10    0.90
  28   0   5    0.60    1.60
 -28   0  -5    1.70    1.10
  33   1  -5    1.10    1.90
 -31   1   5    8.40    1.90
  31   1  -5   11.50    2.90
 -29  -1   5   11.70    1.60
 -29   1   5    8.90    1.80
  29   1  -5    9.60    2.40
  27  -1  -5   32.40    2.50
 -27  -1   5   30.70    1.80
 -27   1   5   32.80    2.60
  27   1  -5   29.90    3.70
 -25  -1   5   40.70    2.00
 -25  -1   5   39.70    3.00
  25  -1  -5   40.40    2.70
  25   1  -5   40.50    4.10
 -25   1   5   36.50    2.60
  23  -1  -5    2.60    1.00
 -23  -1   5    2.00    0.70
 -23  -1   5    1.60    0.60
  23  -1  -5    1.10    1.00
 -23   1   5    1.90    0.90
  23   1  -5    2.80    1.30
 -23   1   5    2.50    0.70
 -21  -1   5  158.38    4.60
  21  -1  -5  161.88    6.10
 -21  -1   5  163.68    4.60
  21  -1  -5  164.18    5.60
 -21   1   5  159.98    4.90
 -21   1   5  167.38    5.60
  21   1  -5  160.48    6.80
  19  -1  -5   54.29    2.80
 -19  -1   5   58.69    2.10
 -19  -1   5   56.09    2.20
  19  -1  -5   66.99    3.30
 -19   1   5   58.09    2.40
 -19   1   5   57.19    2.80
  19   1  -5   52.49    3.50
 -17  -1   5  643.14   14.80
  17  -1  -5  646.04   15.80
  17  -1  -5  680.63   16.10
 -17  -1   5  657.53   14.50
 -17   1   5  631.84   15.10
  17   1  -5  644.84   14.90
  17   1  -5  645.94   17.10
 -17   1   5  647.74   15.60
 -15  -1   5   33.20    1.20
  15  -1  -5   28.40    1.80
  15  -1  -5   32.70    2.00
 -15  -1   5   33.70    1.50
  15   1  -5   33.00    2.50
  15   1  -5   33.60    1.50
 -15   1   5   32.80    1.90
 -15   1   5   29.80    1.50
 -13  -1   5    6.90    0.70
  13  -1  -5    8.70    1.10
  13  -1  -5    6.90    1.00
 -13  -1   5    8.60    0.50
 -13   1   5    8.70    0.90
  13   1  -5    7.50    1.30
 -13   1   5    8.00    1.00
  13   1  -5    7.10    0.80
  11  -1  -5    4.50    0.70
  11  -1  -5    4.80    0.80
 -11  -1   5    2.80    0.50
 -11  -1   5    4.20    0.30
 -11   1   5    3.60    0.70
  11   1  -5    4.20    0.60
  11   1  -5    3.50    0.90
 -11   1   5    4.00    0.60
  -9  -1   5  348.87    7.70
   9  -1  -5  354.16    8.80
  -9  -1   5  350.86    8.20
   9  -1  -5  346.87    8.30
  -9   1   5  343.47    8.70
  -9   1   5  347.07    8.50
   9   1  -5  355.06    9.50
   9   1  -5  355.36    8.40
   7  -1  -5    3.40    0.40
  -7  -1   5    2.60    0.40
   7  -1  -5    4.20    0.70
  -7  -1   5    4.00    0.30
   7   1  -5    4.10    0.80
  -7   1   5    4.10    0.70
   7   1  -5    4.10    0.60
  -7   1   5    6.30    0.80
  -5  -1   5    0.20    0.20
   5  -1  -5    0.30    0.30
  -5  -1   5    0.10    0.20
   5   1  -5    0.00    0.30
  -5   1   5    0.00    0.20
  -5   1   5    0.50    0.40
   5   1  -5    0.90    0.50
  -5   1   5    0.40    0.30
   3  -1  -5  123.89    3.50
  -3  -1   5  127.59    3.20
  -3   1   5  124.79    3.60
   3   1  -5  121.09    4.10
  -3   1   5  128.79    3.10
   3   1  -5  123.99    3.10
   3   1  -5  122.69    3.60
  -3   1   5  129.59    3.60
   1  -1  -5  235.28    5.80
   1  -1  -5  236.68    5.90
  -1  -1   5  239.38    5.40
  -1   1   5  234.88    6.10
  -1   1   5  236.48    5.60
   1   1  -5  244.08    5.60
   1   1  -5  233.48    6.40
   1  -1   5  449.56   10.70
   1  -1   5  439.26    9.70
  -1  -1  -5  455.85   10.20
  -1   1  -5  452.25   10.20
   1   1   5  447.46   10.70
  -1   1  -5  442.96   10.80
   1   1   5  446.86   10.30
  -3  -1  -5  197.38    4.90
   3  -1   5  191.98    4.30
   3  -1   5  192.78    5.30
  -3  -1  -5  190.18    4.90
   3   1   5  197.08    5.40
  -3   1  -5  195.88    5.50
   3   1   5  190.38    5.20
  -3   1  -5  196.08    4.90
  -5  -1  -5   51.89    1.80
   5  -1   5   54.39    2.20
  -5  -1  -5   53.69    1.80
   5   1   5   52.29    2.30
   5   1   5   51.39    2.20
  -5   1  -5   53.49    2.40
  -5   1  -5   52.39    1.90
  -7  -1  -5   57.39    1.90
   7  -1   5   56.39    2.40
  -7  -1  -5   57.29    1.90
  -7   1  -5   56.89    2.10
  -7   1  -5   59.89    2.60
   7   1   5   54.29    2.50
   7   1   5   54.49    2.30
  -9  -1  -5  165.28    4.40
  -9  -1  -5  166.38    4.30
   9  -1   5  167.68    5.10
   9   1   5  162.08    5.30
  -9   1  -5  162.78    5.30
  -9   1  -5  161.28    4.70
   9   1   5  174.28    4.90
 -11  -1  -5    2.20    0.50
 -11  -1  -5    1.80    0.60
  11  -1   5    2.30    0.70
 -11   1  -5    2.30    0.80
  11   1   5    1.30    0.60
  11   1   5    2.30    0.90
 -11   1  -5    1.60    0.50
  13  -1   5   -0.30    0.50
 -13  -1  -5   -0.10    0.30
 -13   1  -5   -0.20    0.60
 -13   1  -5    0.30    0.40
  13   1   5    0.30    0.50
  13   1   5   -0.20    0.60
 -15  -1  -5    5.70    0.70
  15  -1   5    6.10    1.30
  15   1   5    3.90    1.20
 -15   1  -5    5.80    1.00
  15   1   5    6.60    1.00
 -15   1  -5    9.00    1.40
  17  -1   5   11.80    1.90
 -17  -1  -5   14.90    1.10
  17  -1   5   15.40    1.80
  17   1   5   13.30    2.10
 -17   1  -5   17.10    2.10
 -17   1  -5   12.60    1.50
  19  -1   5    0.50    0.80
 -19  -1  -5    0.70    0.50
  19  -1   5    0.70    1.00
 -19   1  -5    0.40    0.70
  19   1   5   -0.30    0.70
 -21  -1  -5   66.19    2.60
  21  -1   5   60.39    3.90
  21  -1   5   60.89    3.40
  21   1   5   63.89    4.30
 -21   1  -5   61.59    3.30
  23  -1   5   -1.10    1.00
 -23  -1  -5    0.90    0.80
  23   1   5    0.20    1.10
 -23   1  -5    1.50    0.90
 -25  -1  -5    0.60    0.90
  25  -1   5    1.20    1.40
  25   1   5    0.80    1.40
 -25   1  -5   -0.40    0.80
 -27  -1  -5    8.50    1.50
  27  -1   5    7.60    2.10
 -27   1  -5    5.00    1.50
  27   1   5    7.00    2.20
  29  -1   5  171.68    8.30
 -29  -1  -5  176.68    7.10
 -29   1  -5  180.38    9.10
  29   1   5  161.48   11.00
 -32   2   5   26.30    3.30
 -30  -2   5    1.80    0.80
  30  -2  -5    2.50    1.40
 -30   2   5    3.30    1.50
  30   2  -5    1.80    2.00
  28  -2  -5    3.30    1.50
 -28  -2   5    0.90    0.70
 -28   2   5    1.60    1.30
  28   2  -5    2.40    1.80
  26  -2  -5    3.40    1.30
 -26  -2   5    2.00    0.80
  26   2  -5    0.60    1.40
 -26   2   5    1.00    1.20
 -24  -2   5   59.39    2.60
  24  -2  -5   53.19    3.40
  24   2  -5   55.29    4.40
 -24   2   5   51.79    3.50
  22  -2  -5    0.40    0.80
 -22  -2   5   -0.10    0.50
 -22   2   5    0.60    0.80
  22   2  -5   -0.60    1.00
  20  -2  -5    4.60    1.20
 -20  -2   5    5.90    0.70
 -20  -2   5    4.30    0.80
 -20   2   5    4.40    1.20
 -20   2   5    6.20    1.10
  20   2  -5    1.60    1.20
 -18  -2   5    5.10    0.60
  18  -2  -5    3.90    1.10
 -18  -2   5    3.70    0.80
  18   2  -5    5.30    1.50
 -18   2   5    4.00    1.20
 -18   2   5    4.30    1.00
 -16  -2   5    0.50    0.50
 -16  -2   5    0.60    0.40
  16  -2  -5    1.00    0.70
  16   2  -5    1.00    1.00
 -16   2   5    0.80    0.60
 -16   2   5    0.40    0.70
 -14  -2   5   19.80    0.90
  14  -2  -5   19.10    1.90
 -14  -2   5   19.80    1.40
  14   2  -5   20.30    2.30
 -14   2   5   18.20    1.50
 -14   2   5   22.10    2.10
  12  -2  -5    2.70    0.80
 -12  -2   5    4.50    0.50
 -12  -2   5    3.70    0.60
  12   2  -5    3.20    1.10
 -12   2   5    6.80    1.10
  12   2  -5    3.80    0.70
 -12   2   5    4.00    1.00
 -10  -2   5  300.67    7.60
 -10  -2   5  289.27    6.90
 -10   2   5  287.97    7.90
  10   2  -5  288.47    9.00
 -10   2   5  294.17    8.20
  10   2  -5  298.97    7.40
   8  -2  -5    2.90    0.70
  -8  -2   5   -0.10    0.40
  -8  -2   5    1.00    0.50
   8   2  -5    0.60    0.50
   8   2  -5    0.80    0.70
  -8   2   5    0.00    0.50
  -8   2   5    0.90    0.50
  -6  -2   5  186.08    5.10
   6  -2  -5  193.68    5.50
  -6  -2   5  181.08    4.80
   6   2  -5  176.98    6.10
   6   2  -5  189.18    5.30
   6   2  -5  187.68    5.30
  -6   2   5  194.18    5.70
  -6   2   5  185.38    5.70
   4  -2  -5   16.70    1.20
  -4   2   5   19.90    1.70
   4   2  -5   14.40    1.10
   4   2  -5   16.40    1.70
   4   2  -5   13.80    1.00
  -4   2   5   12.60    1.30
   4   2  -5   17.50    1.50
   2  -2  -5    3.40    0.60
  -2   2   5    2.50    0.70
   2   2  -5    1.80    0.70
  -2   2   5    2.00    0.70
   2   2  -5    2.30    0.60
  -2   2   5    2.50    0.40
   2   2  -5    3.00    0.70
   2   2  -5    5.20    0.70
   0  -2  -5  115.09    3.40
   0  -2  -5  119.89    3.90
   0   2  -5  115.19    3.70
   0   2  -5  116.79    4.00
   0   2   5  115.09    4.10
   0   2  -5  115.59    4.10
   0   2  -5  114.89    3.30
   0   2   5  112.99    3.40
   2  -2   5 3545.45   77.39
  -2  -2  -5 3405.76   76.69
  -2  -2  -5 3861.51   77.49
   2   2   5 3010.40   77.69
  -2   2  -5 3620.54   77.89
  -2   2  -5 3505.25   76.59
  -2   2  -5 3954.10   77.39
   2   2   5 3775.92   77.19
   4  -2   5   42.40    2.00
  -4  -2  -5   40.50    1.50
  -4  -2  -5   37.40    1.90
  -4   2  -5   38.60    2.30
   4   2   5   42.40    2.30
   4   2   5   36.60    2.00
  -4   2  -5   37.90    1.90
  -4   2  -5   39.50    1.40
  -6  -2  -5  123.19    3.20
   6  -2   5  121.69    3.00
   6  -2   5  124.99    4.10
  -6  -2  -5  121.29    3.80
   6   2   5  119.99    4.30
  -6   2  -5  126.79    4.60
  -6   2  -5  124.09    4.10
   6   2   5  121.99    4.40
   8  -2   5   87.49    3.30
  -8  -2  -5   87.49    3.00
  -8   2  -5   82.49    3.70
   8   2   5   85.19    3.60
   8   2   5   85.39    3.70
  -8   2  -5   87.89    3.40
 -10  -2  -5 1849.91   43.40
  10  -2   5 2110.49   44.20
  10   2   5 2095.99   44.60
 -10   2  -5 1690.63   44.80
 -10   2  -5 2070.69   44.30
  10   2   5 2131.99   45.20
 -12  -2  -5  285.87    7.10
  12  -2   5  279.37    8.00
 -12   2  -5  282.37    8.10
  12   2   5  266.77    8.10
 -12   2  -5  285.27    8.70
  12   2   5  281.57    9.00
  14  -2   5  197.18    6.60
 -14  -2  -5  197.98    5.40
 -14   2  -5  212.98    7.10
 -14   2  -5  201.48    6.50
  14   2   5  198.88    7.40
  14   2   5  202.18    6.50
  16  -2   5   -1.10    0.80
  16  -2   5   -0.10    0.70
 -16  -2  -5    0.20    0.50
  16   2   5   -0.40    0.90
  16   2   5    0.20    0.70
 -16   2  -5    0.90    0.70
 -16   2  -5   -1.00    0.80
  18  -2   5   28.60    2.80
  18  -2   5   28.60    2.90
  18   2   5   27.90    2.10
  18   2   5   29.70    3.30
 -18   2  -5   31.80    2.40
  20  -2   5   46.40    3.40
  20  -2   5   50.29    3.50
 -20  -2  -5   54.69    2.30
 -20   2  -5   50.89    3.30
  20   2   5   49.60    4.00
  22  -2   5   44.80    3.40
 -22  -2  -5   39.90    2.10
  22  -2   5   41.80    3.40
 -22   2  -5   40.10    3.10
  22   2   5   42.00    4.40
  24  -2   5    0.50    1.10
 -24  -2  -5   -0.10    0.60
  24  -2   5   -0.50    1.30
 -24   2  -5   -0.80    1.00
  24   2   5   -0.20    1.30
  26  -2   5   -0.90    1.40
 -26  -2  -5   -0.60    0.90
  26   2   5    1.30    1.60
 -26   2  -5   -0.80    1.00
  29  -3  -5   48.10    4.60
 -29  -3   5   53.79    2.90
 -29   3   5   45.00    4.50
  27  -3  -5   -0.20    1.30
 -27  -3   5    1.20    0.80
  27   3  -5    0.10    1.80
 -27   3   5    1.60    1.60
 -25  -3   5    3.20    1.00
  25  -3  -5    4.30    1.60
 -25   3   5    5.00    1.70
  25   3  -5    6.70    2.40
 -23  -3   5   -0.20    0.60
  23  -3  -5    0.80    1.10
 -23   3   5   -0.80    1.10
  23   3  -5   -0.30    1.40
 -21  -3   5   24.30    1.90
  21  -3  -5   14.80    2.10
  21   3  -5   21.90    3.20
 -21   3   5   16.00    2.40
 -19  -3   5    9.90    1.40
  19  -3  -5   14.00    2.10
 -19   3   5   14.30    2.10
  19   3  -5   15.90    2.90
 -17  -3   5   70.59    3.20
 -17   3   5   94.79    4.50
 -17   3   5   90.69    3.90
  17   3  -5   87.59    5.20
 -15  -3   5    0.90    0.70
  15  -3  -5    0.50    0.70
 -15  -3   5    1.90    0.60
  15   3  -5    2.10    1.20
 -15   3   5    0.90    0.80
 -15   3   5    0.60    0.90
  13  -3  -5    7.50    1.30
 -13  -3   5   10.20    1.40
 -13  -3   5   11.20    1.10
 -13   3   5   12.30    1.70
  13   3  -5    8.10    1.80
 -13   3   5    7.80    1.50
 -11  -3   5   12.60    1.40
 -11  -3   5   12.90    1.20
  11   3  -5   11.50    2.00
  11   3  -5   13.40    1.70
 -11   3   5    7.80    1.50
 -11   3   5   12.80    1.80
   9   3  -5  129.29    5.50
  -9   3   5  118.69    4.90
  -9   3   5  127.39    4.80
   9   3  -5  125.19    4.50
  -7  -3   5   13.80    1.30
   7  -3  -5   12.40    1.50
  -7   3   5   13.20    1.70
   7   3  -5   16.30    1.70
   7   3  -5   12.70    1.50
   7   3  -5   11.70    1.80
  -7   3   5   11.00    1.60
   5  -3  -5  229.58    6.60
  -5  -3   5  226.78    6.40
   5   3  -5  223.98    6.60
   5   3  -5  221.38    6.60
  -5   3   5  243.48    7.50
  -5   3   5  221.88    7.30
   5   3  -5  228.88    7.60
   3  -3  -5   31.50    1.80
   3   3  -5   28.70    2.00
   3   3  -5   31.70    2.00
  -3   3   5   30.80    2.30
   3   3  -5   27.00    1.80
  -3   3   5   26.70    2.20
   3   3  -5   25.20    2.10
   1  -3  -5  933.51   21.20
   1  -3  -5  949.90   22.20
   1   3  -5  927.11   22.40
  -1   3   5  927.91   22.50
   1   3  -5  933.61   21.50
   1   3  -5  917.81   22.00
   1   3  -5  917.01   21.80
  -1  -3  -5   97.39    3.20
  -1  -3  -5   97.69    3.90
   1   3   5   99.99    4.30
  -1   3  -5   94.39    4.00
  -1   3  -5   93.99    4.00
  -1   3  -5   96.79    3.90
  -1   3  -5   94.69    3.40
  -3  -3  -5  465.05   12.60
  -3  -3  -5  491.85   12.40
   3  -3   5  473.45   12.10
  -3   3  -5  496.45   12.60
   3   3   5  483.65   13.00
   3   3   5  481.45   12.20
  -3   3  -5  482.75   12.80
  -3   3  -5  466.45   11.50
   5  -3   5   72.69    3.10
   5   3   5   75.09    3.40
  -5   3  -5   66.99    3.50
   5   3   5   69.79    3.60
  -5   3  -5   71.49    3.40
   7  -3   5  135.19    4.60
  -7  -3  -5  141.29    4.70
   7   3   5  138.29    5.30
   7   3   5  134.59    5.40
  -7   3  -5  130.29    5.40
  -7   3  -5  137.19    5.10
   9  -3   5    5.90    1.20
  -9  -3  -5    3.10    0.80
  -9   3  -5    5.10    1.30
  -9   3  -5    4.70    1.30
   9   3   5    2.60    1.00
   9   3   5    4.20    1.20
 -11  -3  -5    8.00    1.10
  11  -3   5    7.40    1.20
 -11   3  -5    7.40    1.40
  11   3   5    7.60    1.60
  11   3   5    7.00    1.50
 -11   3  -5    9.00    1.80
 -13  -3  -5  263.77    7.20
  13  -3   5  269.77    8.90
  13  -3   5  263.77    7.90
  13   3   5  270.57    8.50
  13   3   5  251.97    9.00
 -13   3  -5  255.97    8.90
 -13   3  -5  254.77    8.50
  15  -3   5    0.60    1.00
 -15  -3  -5    2.40    0.70
  15  -3   5    3.50    1.40
 -15   3  -5    3.20    1.20
  15   3   5    2.20    1.30
  15   3   5    1.30    0.90
  17  -3   5    2.50    1.40
 -17  -3  -5    2.60    0.70
  17   3   5    3.30    1.40
 -17   3  -5    3.20    1.30
  17   3   5    2.40    1.00
  19  -3   5    1.70    1.20
 -19  -3  -5    1.70    0.70
  19   3   5    1.70    1.00
  19   3   5    1.00    1.20
 -19   3  -5    1.20    1.10
  21  -3   5   99.79    5.50
  21   3   5  109.99    6.20
  21   3   5   99.49    4.70
 -21   3  -5   96.29    5.20
 -23  -3  -5   13.50    1.40
  23  -3   5   16.20    2.70
  23   3   5   18.60    3.40
 -23   3  -5   15.70    2.70
 -25  -3  -5    2.80    0.90
  25  -3   5    3.20    1.80
 -25   3  -5    5.80    2.60
  25   3   5    3.10    2.00
 -24  -4   5   77.09    3.90
  24  -4  -5   85.59    5.20
 -24   4   5   78.69    5.30
  24   4  -5   73.69    5.90
  22  -4  -5    7.20    1.80
 -22  -4   5    4.40    1.30
 -22   4   5    6.40    2.00
  22   4  -5    5.40    2.40
 -20  -4   5    3.40    1.10
  20  -4  -5    4.30    1.60
 -20   4   5    5.70    1.80
  20   4  -5    3.90    1.80
 -18  -4   5   66.49    3.40
  18   4  -5   59.49    4.80
 -18   4   5   64.19    4.30
 -16  -4   5    0.60    0.80
  16  -4  -5    0.60    1.10
  16   4  -5   -1.30    1.20
 -16   4   5    1.30    1.30
 -14  -4   5    0.80    0.80
  14  -4  -5    0.50    1.00
 -14   4   5   -0.20    1.00
 -14   4   5    0.00    1.10
  14   4  -5   -1.50    1.30
 -12  -4   5   52.09    3.00
  12  -4  -5   62.49    3.80
  12   4  -5   49.10    4.70
 -12   4   5   51.09    3.60
  12   4  -5   50.79    3.20
 -12   4   5   52.39    3.50
 -10  -4   5  437.36   11.60
  10   4  -5  417.56   11.80
 -10   4   5  404.46   12.60
  10   4  -5  431.16   13.10
 -10   4   5  415.46   12.20
   8  -4  -5   60.99    3.40
  -8  -4   5   61.89    3.00
   8   4  -5   67.69    4.10
  -8   4   5   67.49    4.00
  -8   4   5   58.09    3.60
   8   4  -5   64.19    3.40
   6  -4  -5   52.89    2.90
  -6  -4   5   54.59    2.80
  -6   4   5   51.49    3.40
   6   4  -5   51.79    3.50
   6   4  -5   51.19    2.90
  -6   4   5   58.19    3.60
   4  -4  -5   11.40    1.60
  -4  -4   5   14.00    1.70
   4   4  -5   11.60    1.90
  -4   4   5   11.50    1.90
   4   4  -5   13.50    1.70
  -4   4   5   13.70    2.30
   4   4  -5   12.10    1.80
   2  -4  -5  180.28    6.70
   2  -4  -5  185.78    5.90
   2   4  -5  197.18    6.60
   2   4  -5  188.58    6.20
   2   4  -5  193.88    6.50
   2   4  -5  187.18    6.90
   0  -4  -5    3.20    1.10
   0   4  -5    2.80    1.10
   0   4  -5    1.40    0.80
   0   4   5    1.40    1.20
   0   4  -5    1.80    1.00
   0   4  -5    1.20    0.90
  -2  -4  -5   36.20    2.60
   2  -4   5   38.60    2.50
  -2   4  -5   38.40    2.80
   2   4   5   38.80    3.00
  -2   4  -5   36.50    2.90
  -2   4  -5   41.80    3.10
  -4  -4  -5    1.50    1.00
   4  -4   5    3.90    1.20
   4   4   5    0.80    0.80
  -4   4  -5    4.70    1.40
  -4   4  -5    1.20    1.10
  -6  -4  -5   23.60    2.30
   6  -4   5   28.20    3.00
   6   4   5   21.30    2.70
  -6   4  -5   28.40    3.10
  -6   4  -5   29.10    2.90
   8  -4   5    1.40    1.20
  -8  -4  -5   -0.70    0.70
  -8   4  -5    0.60    1.00
   8   4   5   -0.30    0.70
  10  -4   5   90.59    4.90
 -10  -4  -5   99.29    4.00
 -10   4  -5   94.39    4.80
  10   4   5   94.59    4.90
 -12  -4  -5   37.90    2.40
  12  -4   5   41.10    3.90
 -12   4  -5   41.30    3.80
  12   4   5   41.70    3.20
 -14  -4  -5    0.90    0.70
  14  -4   5    0.40    1.20
 -14   4  -5    2.40    1.50
  14   4   5    1.70    1.20
  16  -4   5    0.20    1.00
 -16  -4  -5   -0.30    0.70
  16   4   5   -0.50    1.40
  16   4   5   -0.20    1.00
 -16   4  -5    2.30    1.40
  18  -4   5    0.60    1.30
 -18  -4  -5    1.40    0.80
  18   4   5    1.50    1.20
  18   4   5    1.00    1.60
 -18   4  -5    1.20    1.50
 -20  -4  -5    0.50    0.70
  20  -4   5    2.20    1.80
  20   4   5    0.40    1.10
 -20   4  -5    0.30    1.40
  20   4   5    2.00    1.80
  22   4   5   85.59    5.00
  22   4   5   72.79    6.00
  19   5  -5   -0.60    2.00
  17  -5  -5   26.30    3.10
 -17  -5   5   26.60    2.70
 -17   5   5   22.80    3.30
  17   5  -5   20.20    3.60
 -15  -5   5    2.50    1.10
  15  -5  -5    1.40    1.50
  15   5  -5    0.00    1.30
 -15   5   5   -1.30    1.20
  13  -5  -5    4.70    1.70
 -13  -5   5    2.20    1.20
  13   5  -5    0.60    1.30
 -13   5   5    0.50    1.30
 -11  -5   5   24.10    2.60
  11  -5  -5   21.70    2.70
  11   5  -5   20.40    3.40
 -11   5   5   25.80    4.00
 -11   5   5   21.50    3.20
  11   5  -5   19.20    2.60
   9  -5  -5  130.09    5.60
  -9   5   5  134.99    6.20
  -9   5   5  135.69    6.40
   9   5  -5  127.39    5.60
  -7   5   5   97.19    5.30
  -7   5   5   93.99    5.30
   7   5  -5   90.19    4.50
   5  -5  -5   42.00    3.40
   5   5  -5   38.40    2.90
  -5   5   5   38.40    4.00
   3  -5  -5    1.10    1.10
  -3  -5   5    1.10    1.10
  -3   5   5    0.10    1.00
   3   5  -5    1.60    1.10
   1  -5  -5  132.09    5.90
  -1  -5   5  132.49    5.70
  -1   5   5  135.09    6.40
   1   5  -5  142.29    6.00
  -1  -5  -5  105.69    5.20
  -1   5  -5  104.39    5.20
   1   5   5  108.69    5.70
   3  -5   5    8.20    2.00
  -3  -5  -5    6.30    1.80
  -3   5  -5    8.10    2.00
   3   5   5    4.70    1.80
  -5  -5  -5   -0.20    1.10
   5  -5   5   -0.30    1.00
   5   5   5   -0.50    0.90
  -5   5  -5   -0.40    1.10
   7  -5   5   24.20    3.10
  -7  -5  -5   21.80    2.50
   7   5   5   20.60    3.00
  -7   5  -5   26.00    3.20
   9  -5   5   -0.30    1.00
  -9  -5  -5    1.40    1.00
   9   5   5    0.50    1.10
  -9   5  -5    0.40    1.30
  11  -5   5   20.60    3.10
 -11  -5  -5   19.70    2.20
  11   5   5   14.70    2.60
 -11   5  -5   24.70    3.50
 -13  -5  -5  105.79    4.50
  13  -5   5  118.99    6.30
  13   5   5  110.69    5.90
 -13   5  -5  103.89    6.00
 -15   5  -5   -0.80    1.40
  30   0  -6   49.99    4.80
  28   0  -6    2.60    1.60
  26   0  -6   70.69    4.60
 -26   0   6   70.39    3.90
 -26   0   6   65.49    2.80
 -24   0   6  104.29    4.00
  24   0  -6  108.89    5.40
  24   0  -6  104.09    4.10
  22   0  -6   60.29    2.90
  22   0  -6   57.09    3.70
 -22   0   6   57.49    2.30
 -22   0   6   58.69    2.70
 -20   0   6  296.07    7.40
 -20   0   6  302.17    7.90
  20   0  -6  306.87    9.50
  20   0  -6  285.17    8.10
  18   0  -6  810.92   20.70
 -18   0   6  843.72   18.90
 -18   0   6  860.81   19.30
  18   0  -6  849.61   19.70
  16   0  -6 2910.11   63.49
  16   0  -6 2929.41   64.49
 -16   0   6 2974.50   62.69
 -16   0   6 2854.11   62.89
  14   0  -6  557.64   13.00
 -14   0   6  544.35   12.40
  14   0  -6  534.85   13.70
 -14   0   6  543.85   12.50
  12   0  -6   40.00    1.80
  12   0  -6   42.50    2.20
 -12   0   6   40.50    1.50
 -12   0   6   39.50    1.50
 -10   0   6  384.66    8.90
 -10   0   6  393.16    8.90
  10   0  -6  387.56   10.00
  10   0  -6  387.96    9.40
   8   0  -6 3485.25   74.29
   8   0  -6 3278.97   74.59
  -8   0   6 3605.64   73.69
   6   0  -6    0.60    0.40
   6   0  -6    0.70    0.40
  -6   0   6    0.10    0.30
  -6   0   6    0.40    0.20
   4   0  -6  442.46    9.60
  -4   0   6  442.86   10.00
   4   0  -6  443.06   10.40
   4   0  -6  445.06   10.60
   2   0  -6  406.66    9.60
  -2   0   6  400.06    9.20
  -2   0   6  402.26    9.50
   2   0  -6  404.46    8.80
   0   0  -6  630.04   13.50
   0   0   6  622.04   14.20
   0   0   6  614.54   13.90
   0   0  -6  627.24   14.30
  -2   0  -6   17.10    0.60
   2   0   6   15.20    0.90
  -2   0  -6   16.30    1.10
   2   0   6   14.20    1.00
  -4   0  -6  442.26   10.60
   4   0   6  439.66   10.70
  -4   0  -6  465.55    9.80
   4   0   6  421.26   10.10
  -6   0  -6  178.28    5.00
   6   0   6  168.48    4.40
   6   0   6  171.88    5.10
  -6   0  -6  177.48    4.20
  -8   0  -6  112.59    3.00
  -8   0  -6  111.19    3.70
   8   0   6  110.29    3.10
   8   0   6  116.39    4.00
  10   0   6    0.50    0.60
  10   0   6    1.30    0.40
 -10   0  -6   -0.10    0.50
 -10   0  -6    0.40    0.30
  12   0   6   12.30    1.60
 -12   0  -6   12.60    0.90
 -12   0  -6   18.40    1.70
  14   0   6    0.00    0.70
 -14   0  -6   -0.50    0.60
 -14   0  -6   -0.20    0.30
 -16   0  -6    2.00    0.60
  16   0   6    1.50    1.00
 -16   0  -6    2.10    0.90
 -18   0  -6  180.88    5.50
  18   0   6  183.88    7.00
 -20   0  -6    2.50    0.90
  20   0   6    3.60    1.40
 -22   0  -6    0.20    0.70
  22   0   6    0.60    1.50
  24   0   6   -0.70    1.40
 -24   0  -6    0.50    0.80
 -26   0  -6   53.89    3.40
  28   0   6   -1.00    1.60
 -28   0  -6    1.10    1.00
  33   1  -6    6.50    2.50
  31   1  -6   12.10    2.90
 -29  -1   6   13.70    1.40
 -29   1   6   15.70    2.20
  29   1  -6   17.50    3.10
  27  -1  -6  283.57    8.70
 -27  -1   6  278.87    7.50
  27   1  -6  262.47   10.50
 -27   1   6  277.17    8.90
 -25  -1   6   15.00    1.30
  25  -1  -6   11.30    1.60
 -25   1   6   14.70    1.70
  25   1  -6   13.90    2.50
 -25   1   6   15.90    2.00
  23  -1  -6   63.59    3.20
 -23  -1   6   59.69    2.40
 -23   1   6   56.39    2.60
 -23   1   6   58.09    3.10
  23   1  -6   66.09    4.30
 -21  -1   6   12.50    1.10
  21  -1  -6    9.70    1.40
 -21  -1   6   13.10    1.30
  21  -1  -6   13.70    1.90
  21   1  -6   10.10    2.00
 -21   1   6   12.40    1.30
 -21   1   6   13.10    1.70
  19  -1  -6 1016.50   23.60
 -19  -1   6  998.50   22.00
 -19  -1   6  980.60   22.10
  19  -1  -6  981.10   23.20
 -19   1   6  965.10   22.50
 -19   1   6  981.10   23.10
  19   1  -6 1018.60   24.90
  19   1  -6  977.00   22.40
 -17  -1   6    1.80    0.50
  17  -1  -6    1.40    0.80
  17  -1  -6    0.90    0.70
 -17  -1   6    1.40    0.40
  17   1  -6    2.10    1.00
 -17   1   6    2.10    0.80
 -17   1   6    2.30    0.60
  17   1  -6    2.00    0.60
 -15  -1   6   34.90    1.60
  15  -1  -6   36.90    2.10
  15  -1  -6   37.50    2.10
  15   1  -6   31.80    2.50
  15   1  -6   36.20    1.70
 -15   1   6   35.70    1.70
 -15   1   6   38.00    2.00
  13  -1  -6    2.50    0.70
  13  -1  -6    2.10    0.70
 -13  -1   6    2.00    0.40
  13   1  -6    1.00    0.80
  13   1  -6    2.00    0.50
 -13   1   6    2.00    0.50
 -13   1   6    2.70    0.70
 -11  -1   6  382.76    8.40
 -11  -1   6  384.16    9.00
  11  -1  -6  391.56    9.40
  11  -1  -6  383.56    9.70
  11   1  -6  385.96   10.60
 -11   1   6  381.06    9.50
  11   1  -6  383.06    9.30
 -11   1   6  383.76    9.40
   9  -1  -6    3.40    0.70
  -9  -1   6    3.20    0.20
  -9  -1   6    4.30    0.50
   9  -1  -6    3.90    0.70
   9   1  -6    3.30    0.60
  -9   1   6    3.10    0.70
  -9   1   6    3.80    0.60
   9   1  -6    3.90    0.90
   7  -1  -6  193.58    5.30
   7  -1  -6  192.08    4.80
  -7  -1   6  195.78    4.80
  -7   1   6  191.98    5.20
   7   1  -6  193.38    5.20
   7   1  -6  190.38    5.90
  -7   1   6  193.18    5.20
  -5  -1   6   13.60    0.70
   5  -1  -6   16.40    1.10
   5   1  -6   13.30    1.00
  -5   1   6   12.90    0.70
  -5   1   6   12.10    1.00
   5   1  -6   11.40    1.30
  -5   1   6   13.40    1.00
   3  -1  -6   81.29    2.60
   3  -1  -6   81.49    2.60
  -3  -1   6   83.79    2.20
   3   1  -6   76.19    2.70
   3   1  -6   82.29    3.20
   3   1  -6   82.19    2.10
  -3   1   6   80.19    2.70
  -3   1   6   81.29    2.30
  -1  -1   6  695.23   15.40
   1  -1  -6  696.03   15.90
   1  -1  -6  708.43   16.00
  -1   1   6  716.83   16.30
  -1   1   6  712.33   15.80
   1   1  -6  724.63   15.60
   1   1  -6  712.03   16.70
   1   1  -6  705.73   16.40
   1  -1   6   69.29    2.60
   1  -1   6   67.49    1.70
  -1  -1  -6   67.39    2.30
  -1  -1  -6   69.99    2.20
  -1   1  -6   66.89    2.10
   1   1   6   65.29    2.30
  -1   1  -6   64.09    2.60
   1   1   6   70.09    2.60
   3  -1   6  727.23   15.20
  -3  -1  -6  702.03   15.70
   3  -1   6  685.93   16.30
  -3  -1  -6  705.83   15.90
  -3   1  -6  706.43   15.70
  -3   1  -6  691.63   16.50
   3   1   6  705.73   16.20
   3   1   6  697.43   16.30
   5  -1   6   -0.10    0.40
  -5  -1  -6    0.10    0.20
  -5  -1  -6   -0.10    0.30
  -5   1  -6    0.00    0.40
   5   1   6   -0.10    0.50
   5   1   6    0.20    0.40
  -5   1  -6    0.40    0.30
  -7  -1  -6  646.94   14.80
  -7  -1  -6  651.93   14.60
   7  -1   6  643.14   15.50
   7   1   6  659.13   15.80
  -7   1  -6  648.94   15.80
  -7   1  -6  655.33   15.00
  -9  -1  -6   89.09    2.60
  -9  -1  -6   85.29    2.80
   9  -1   6   87.89    3.50
  -9   1  -6   89.59    3.00
  -9   1  -6   84.69    3.60
   9   1   6   88.59    3.20
   9   1   6   88.89    3.70
  11  -1   6 1130.09   25.80
 -11  -1  -6 1094.19   24.40
 -11  -1  -6 1108.49   24.70
  11   1   6 1105.09   26.20
 -11   1  -6 1118.19   25.90
 -11   1  -6 1093.29   25.00
  11   1   6 1121.59   25.10
  13  -1   6   10.30    1.50
 -13  -1  -6    7.70    0.80
  13   1   6   10.80    1.20
  13   1   6    9.50    1.60
 -13   1  -6    9.70    1.20
 -13   1  -6   11.70    1.60
 -15  -1  -6   28.40    1.40
  15  -1   6   28.10    2.20
 -15   1  -6   28.10    1.80
 -15   1  -6   29.80    2.30
  15   1   6   29.40    3.00
  15   1   6   25.50    1.70
  17  -1   6   34.10    2.70
 -17  -1  -6   32.00    1.60
 -17   1  -6   29.00    2.60
 -17   1  -6   34.30    2.10
  19  -1   6   11.10    2.00
  19  -1   6   12.20    1.80
 -19  -1  -6    9.60    1.10
 -19   1  -6   13.20    1.70
  19   1   6   14.00    2.50
  21  -1   6   15.20    2.40
  21  -1   6   17.00    2.20
 -21  -1  -6   17.50    1.60
 -21   1  -6   16.20    2.00
  23  -1   6  144.59    6.60
 -23   1  -6  125.19    5.30
  23   1   6  136.09    6.80
 -25  -1  -6   28.70    2.10
  25   1   6   29.30    3.70
 -25   1  -6   27.60    2.80
 -27  -1  -6   39.40    2.70
  27  -1   6   33.60    4.30
  27   1   6   28.20    4.00
 -27   1  -6   31.10    3.30
  29  -1   6  267.17   14.70
  32  -2  -6    2.30    1.60
 -30  -2   6  138.59    4.80
  30  -2  -6  144.09    6.20
  30   2  -6  148.19    8.20
 -30   2   6  144.29    6.60
  28  -2  -6   78.49    4.40
 -28  -2   6   79.79    3.30
  28   2  -6   79.49    5.80
 -28   2   6   86.49    4.80
 -26  -2   6   56.19    2.60
  26  -2  -6   56.39    3.60
  26   2  -6   53.09    5.20
 -26   2   6   51.99    3.60
 -24  -2   6   -0.30    0.50
  24  -2  -6    0.20    0.90
  24   2  -6    0.00    1.30
 -24   2   6    0.20    0.90
 -22  -2   6   40.30    2.10
  22  -2  -6   45.40    3.00
  22   2  -6   40.70    4.20
 -22   2   6   37.90    2.40
 -22   2   6   41.80    3.00
 -20  -2   6   26.60    1.70
  20  -2  -6   27.50    2.20
  20   2  -6   24.70    3.10
 -20   2   6   25.70    1.90
 -20   2   6   26.10    2.60
 -18  -2   6    0.30    0.50
  18  -2  -6    1.00    0.90
 -18   2   6    1.80    0.70
 -18   2   6    1.40    1.00
  18   2  -6    3.10    1.40
 -16  -2   6  107.59    3.20
 -16  -2   6  109.89    3.70
  16  -2  -6  119.39    4.60
 -16   2   6  119.39    4.60
 -16   2   6  120.79    4.20
  16   2  -6  115.19    5.50
 -14  -2   6    5.90    0.90
 -14  -2   6    8.80    0.60
  14  -2  -6    6.70    1.20
  14   2  -6    7.70    1.60
  14   2  -6    8.80    1.00
 -14   2   6    8.30    1.20
 -14   2   6   10.30    1.40
 -12  -2   6   33.80    1.20
 -12  -2   6   35.20    1.70
  12  -2  -6   31.70    2.00
  12   2  -6   34.00    1.70
  12   2  -6   32.30    2.60
 -12   2   6   31.80    2.10
 -12   2   6   35.30    2.00
 -10  -2   6   61.89    1.90
  10  -2  -6   63.79    2.80
 -10  -2   6   64.09    2.40
  10   2  -6   62.19    2.40
  10   2  -6   56.39    3.30
 -10   2   6   62.99    2.80
 -10   2   6   59.19    2.90
  -8  -2   6   83.69    2.50
   8  -2  -6   84.59    3.30
  -8  -2   6   87.29    2.90
  -8   2   6   85.19    3.30
  -8   2   6   91.49    3.50
   8   2  -6   85.39    3.90
   6  -2  -6   16.90    1.30
  -6  -2   6   16.60    1.00
  -6  -2   6   15.20    1.00
  -6   2   6   18.40    1.70
  -6   2   6   16.10    1.60
   6   2  -6   14.90    1.40
   6   2  -6   16.30    1.90
   4  -2  -6   16.40    1.20
  -4  -2   6   16.50    1.00
  -4   2   6   15.20    1.60
   4   2  -6   12.90    1.00
   4   2  -6   15.50    1.30
   4   2  -6   15.30    1.80
  -4   2   6   12.30    1.30
   2  -2  -6   42.10    1.80
   2  -2  -6   37.40    2.00
  -2  -2   6   39.30    1.50
  -2   2   6   37.50    2.10
  -2   2   6   38.90    1.50
   2   2  -6   37.80    2.10
   2   2  -6   34.90    2.20
   2   2  -6   35.70    1.70
   0  -2   6  140.79    3.70
   0  -2  -6  149.09    4.50
   0  -2  -6  147.09    4.10
   0   2  -6  138.79    4.90
   0   2  -6  149.49    4.90
   0   2   6  141.29    4.80
   0   2  -6  132.69    4.20
   2  -2   6   73.49    2.20
   2  -2   6   73.69    3.00
  -2  -2  -6   74.29    2.80
  -2  -2  -6   74.79    2.50
  -2   2  -6   73.09    3.30
   2   2   6   73.59    3.20
  -2   2  -6   73.79    2.80
  -4  -2  -6   52.19    1.90
   4  -2   6   47.30    2.40
  -4  -2  -6   47.00    2.20
   4  -2   6   50.09    1.50
   4   2   6   47.40    2.30
  -4   2  -6   47.10    2.20
  -4   2  -6   49.10    2.70
   4   2   6   46.00    2.50
  -6  -2  -6   33.60    1.40
   6  -2   6   39.70    2.10
  -6  -2  -6   36.20    1.80
  -6   2  -6   38.90    2.50
  -6   2  -6   38.80    2.00
   6   2   6   40.20    2.40
   6   2   6   34.90    2.10
   8  -2   6    4.60    1.00
  -8  -2  -6    3.00    0.70
   8   2   6    5.60    1.20
  -8   2  -6    5.50    1.00
  -8   2  -6    3.50    1.10
   8   2   6    2.60    0.80
  10  -2   6  256.17    7.50
 -10  -2  -6  264.97    6.80
  10   2   6  262.27    7.70
 -10   2  -6  261.77    8.20
 -10   2  -6  253.97    7.50
  12  -2   6    1.20    0.70
 -12  -2  -6    0.10    0.40
 -12   2  -6   -0.20    0.60
  12   2   6    0.90    0.80
 -12   2  -6   -0.10    0.70
  12   2   6    1.00    0.90
  14  -2   6  171.68    6.00
 -14  -2  -6  163.08    4.80
  14   2   6  177.78    6.80
 -14   2  -6  176.48    6.50
 -14   2  -6  170.78    5.90
  14   2   6  177.08    5.90
  16  -2   6   12.80    1.90
 -16  -2  -6   16.80    1.20
  16   2   6   17.10    2.00
 -16   2  -6   12.30    2.10
  16   2   6   12.40    2.10
 -16   2  -6   15.70    2.00
  18  -2   6  279.07    9.10
  18  -2   6  292.17    9.10
 -18   2  -6  279.17    8.80
  18   2   6  267.87    8.20
  18   2   6  269.47    9.80
 -20  -2  -6   12.50    1.20
  20  -2   6   16.00    2.30
  20  -2   6   17.40    2.40
  20   2   6   13.30    2.50
 -20   2  -6   16.30    2.30
 -22  -2  -6  250.37    7.00
  22  -2   6  264.87    9.20
  22  -2   6  260.67    9.00
 -22   2  -6  248.68    8.70
  22   2   6  253.57   10.10
 -24  -2  -6    0.40    0.70
  24  -2   6    1.50    1.30
  24  -2   6    1.40    1.40
  24   2   6    2.00    1.70
 -24   2  -6    0.80    1.20
 -26  -2  -6   24.40    2.10
  26  -2   6   19.90    3.10
  26   2   6   18.30    3.40
 -26   2  -6   28.60    3.30
  29  -3  -6    3.00    1.80
 -29  -3   6    3.70    1.20
 -29   3   6    2.80    2.00
 -27  -3   6   90.29    3.70
  27  -3  -6   81.59    4.90
 -27   3   6   81.09    5.10
  27   3  -6   80.59    6.20
  25  -3  -6    3.40    1.40
 -25  -3   6    2.40    0.80
 -25   3   6    4.00    1.70
  25   3  -6    4.70    2.10
 -23  -3   6    3.20    0.90
  23  -3  -6    5.10    1.50
 -23   3   6    4.70    1.50
  23   3  -6    2.80    1.70
  21  -3  -6   37.50    3.00
 -21  -3   6   47.20    2.50
 -21   3   6   44.30    3.40
  21   3  -6   46.00    4.70
 -19  -3   6   14.00    1.60
  19  -3  -6   12.20    1.80
 -19   3   6   15.70    2.10
 -19   3   6   16.60    2.30
  19   3  -6   13.70    2.50
 -17  -3   6   13.40    1.50
  17  -3  -6   15.70    2.00
  17   3  -6   18.00    2.80
 -17   3   6   21.00    2.50
 -17   3   6   20.10    2.30
  15  -3  -6    6.50    1.30
 -15  -3   6    5.90    1.00
 -15   3   6    7.80    1.40
 -15   3   6    8.10    1.60
  15   3  -6    3.30    1.30
 -13  -3   6    1.30    0.70
  13  -3  -6    2.00    1.00
  13   3  -6    1.50    1.20
 -13   3   6    0.70    0.80
 -13   3   6    0.50    0.90
  11  -3  -6   15.60    1.90
 -11  -3   6   14.70    1.50
 -11  -3   6   15.00    1.30
 -11   3   6   16.10    2.10
  11   3  -6   21.20    2.80
 -11   3   6   14.70    1.90
  -9  -3   6  111.09    3.80
   9  -3  -6  101.69    4.10
  -9  -3   6  102.19    3.40
  -9   3   6   99.89    4.40
   9   3  -6  103.29    3.90
  -9   3   6  113.39    4.50
   9   3  -6  108.29    5.00
  -7  -3   6  203.98    5.90
   7  -3  -6  216.98    6.50
  -7  -3   6  217.58    6.10
  -7   3   6  209.48    7.10
   7   3  -6  223.18    6.50
   7   3  -6  218.78    6.50
   7   3  -6  208.78    7.50
  -7   3   6  215.78    7.00
   5  -3  -6  122.29    4.30
  -5  -3   6  122.69    4.10
  -5   3   6  125.99    4.90
   5   3  -6  125.49    4.50
   5   3  -6  123.09    5.20
   5   3  -6  118.39    4.10
   5   3  -6  125.89    4.30
  -5   3   6  125.69    5.00
   3  -3  -6    0.00    0.60
   3  -3  -6    0.80    0.60
   3   3  -6    1.70    0.60
   3   3  -6    0.00    0.90
   3   3  -6    0.70    0.60
  -3   3   6    0.70    0.70
   3   3  -6    0.50    0.60
  -3   3   6   -0.10    0.60
   1  -3  -6   41.40    2.50
   1  -3  -6   45.80    2.20
   1   3  -6   47.60    2.50
   1   3  -6   44.30    2.70
   1   3  -6   42.50    2.60
  -1   3   6   45.60    2.90
   1   3  -6   42.80    2.10
  -1  -3  -6  366.86    9.10
   1  -3   6  363.26    9.80
  -1  -3  -6  362.66   10.00
  -1   3  -6  369.26    9.10
  -1   3  -6  350.16    9.70
  -1   3  -6  361.16   10.20
  -1   3  -6  374.06   10.30
   1   3   6  352.36   10.40
   3  -3   6  225.18    6.80
  -3  -3  -6  229.48    6.90
  -3   3  -6  232.58    6.10
  -3   3  -6  225.68    6.90
  -3   3  -6  225.48    7.40
  -5  -3  -6   81.99    3.40
   5  -3   6   88.89    3.60
   5   3   6   85.99    3.70
  -5   3  -6   85.79    3.80
   5   3   6   89.59    4.10
  -5   3  -6   87.09    4.10
  -7  -3  -6    2.80    0.90
   7  -3   6    4.30    1.00
  -7   3  -6    3.80    1.20
   7   3   6    6.20    1.40
   7   3   6    3.50    1.10
  -7   3  -6    6.30    1.30
   9  -3   6    3.20    1.00
  -9  -3  -6    3.60    0.80
   9   3   6    2.70    1.00
   9   3   6    2.80    1.10
  -9   3  -6    3.30    1.10
  -9   3  -6    1.80    1.00
  11  -3   6   98.09    4.00
 -11  -3  -6   96.29    3.60
  11   3   6   99.19    4.60
 -11   3  -6   92.59    4.70
  11   3   6   96.69    4.80
 -11   3  -6   97.29    4.40
  13  -3   6    0.90    0.80
 -13  -3  -6    2.00    0.70
 -13   3  -6    2.60    1.20
  13   3   6    1.20    0.90
  13   3   6    0.40    1.10
 -13   3  -6    1.70    1.20
 -15  -3  -6   38.80    2.00
  15  -3   6   40.00    3.30
  15  -3   6   39.00    2.70
 -15   3  -6   43.40    3.80
  15   3   6   35.20    3.70
  15   3   6   37.80    2.90
 -15   3  -6   39.30    2.90
 -17  -3  -6    2.50    0.70
  17  -3   6    2.50    1.30
  17  -3   6    0.40    1.10
  17   3   6   -0.60    1.00
  17   3   6    1.10    1.00
 -17   3  -6    0.90    1.10
 -19  -3  -6    4.70    0.90
  19  -3   6    2.00    1.30
 -19   3  -6    3.70    1.50
  19   3   6    0.40    1.30
  19   3   6    2.50    1.10
  21  -3   6    9.70    2.00
  21   3   6   13.30    2.80
 -21   3  -6   14.00    2.40
 -23  -3  -6   -0.50    0.60
  23  -3   6    0.30    1.40
 -23   3  -6   -0.60    1.20
  23   3   6    0.40    1.40
  25  -3   6   10.90    3.60
 -24  -4   6    1.90    1.10
  24  -4  -6    0.20    1.30
  24   4  -6    1.20    1.70
 -24   4   6    0.80    1.30
 -22  -4   6   -1.40    0.70
  22  -4  -6    1.30    1.30
 -22   4   6    0.80    1.50
  22   4  -6   -0.20    1.50
 -20  -4   6   25.20    2.30
  20  -4  -6   33.60    3.40
  20   4  -6   32.20    4.20
 -20   4   6   38.50    3.90
 -18  -4   6   12.60    1.80
  18  -4  -6   14.30    2.20
  18   4  -6   10.60    2.60
 -18   4   6   12.90    2.40
 -16  -4   6   96.69    4.00
  16  -4  -6   98.39    4.80
 -16   4   6   93.59    5.00
 -16   4   6   76.39    5.70
  16   4  -6   84.19    5.50
  14  -4  -6   20.80    2.50
 -14  -4   6   20.40    2.10
  14   4  -6   27.70    3.80
 -14   4   6   34.20    3.40
 -14   4   6   21.80    2.80
 -12  -4   6   26.50    2.10
  12  -4  -6   28.60    2.70
 -12   4   6   27.80    2.90
 -12   4   6   20.70    2.60
  12   4  -6   24.80    3.30
 -10  -4   6  191.68    6.30
  10  -4  -6  198.38    6.80
  10   4  -6  190.88    6.70
  10   4  -6  186.38    7.80
 -10   4   6  194.48    7.30
 -10   4   6  197.48    7.50
   8  -4  -6   63.19    3.40
   8   4  -6   66.79    4.20
   8   4  -6   70.59    3.50
  -8   4   6   63.29    3.90
  -8   4   6   60.99    3.80
   6  -4  -6  160.78    5.70
  -6  -4   6  168.78    5.60
   6   4  -6  165.68    5.80
   6   4  -6  163.98    6.70
  -6   4   6  154.98    6.40
  -6   4   6  179.78    6.80
   4  -4  -6    1.10    1.10
  -4  -4   6    3.10    1.10
   4  -4  -6    3.00    0.90
   4   4  -6    1.80    1.00
   4   4  -6    3.30    1.00
  -4   4   6    2.10    1.10
   4   4  -6    2.90    1.20
  -4   4   6    0.60    1.20
   2  -4  -6   26.40    2.70
   2   4  -6   23.70    2.20
   2   4  -6   22.40    2.50
   2   4  -6   23.20    2.70
   2   4  -6   24.40    2.40
   0  -4  -6   37.70    2.80
   0   4  -6   42.60    2.90
   0   4  -6   40.10    2.90
   0   4   6   40.70    3.60
   0   4  -6   42.20    2.50
   0   4  -6   39.20    2.80
  -2  -4  -6   64.29    3.50
   2  -4   6   66.89    3.40
  -2   4  -6   71.99    4.00
  -2   4  -6   70.99    3.70
   2   4   6   71.99    4.10
   4  -4   6   65.89    3.40
  -4  -4  -6   72.59    3.60
  -4   4  -6   69.29    3.90
   4   4   6   62.19    4.00
  -4   4  -6   68.89    3.90
  -6  -4  -6    6.70    1.30
  -6   4  -6    2.40    1.30
  -6   4  -6    1.20    1.00
   6   4   6    6.00    1.60
  -8  -4  -6   13.50    1.80
  -8   4  -6   14.70    2.20
   8   4   6   14.60    2.30
  -8   4  -6   12.20    2.30
  10  -4   6   15.90    2.50
 -10  -4  -6   13.60    1.70
  10   4   6   12.40    2.30
 -10   4  -6   15.90    2.40
  12  -4   6    3.80    1.60
 -12  -4  -6    1.80    0.80
 -12   4  -6    4.80    1.60
  12   4   6    2.10    1.20
 -14  -4  -6   18.90    1.80
  14  -4   6   23.20    3.20
 -14   4  -6   24.40    3.10
  14   4   6   22.60    2.90
 -16  -4  -6   23.00    1.80
  16  -4   6   22.90    3.10
 -16   4  -6   23.10    3.10
  16   4   6   19.10    2.70
  18  -4   6    0.50    1.20
 -18  -4  -6   -0.30    0.70
 -18   4  -6   -0.10    1.20
  18   4   6    0.50    1.90
  18   4   6    0.80    1.10
 -20  -4  -6    2.10    1.00
  20  -4   6    2.60    2.00
 -20   4  -6    1.90    1.90
  20   4   6    3.90    1.70
  20   4   6    2.30    1.80
 -17  -5   6   18.10    2.30
  17  -5  -6   19.20    2.80
  17   5  -6   21.10    3.50
 -17   5   6   22.20    3.30
  15  -5  -6    0.50    1.30
 -15  -5   6    1.50    1.00
  15   5  -6   -0.40    1.40
 -15   5   6   -0.50    1.20
 -13  -5   6    3.30    1.20
  13  -5  -6    1.20    1.30
  13   5  -6   -0.30    1.40
 -13   5   6    1.00    1.50
 -11  -5   6    8.80    1.70
  11  -5  -6    8.00    1.90
  11   5  -6    7.40    2.10
 -11   5   6    7.60    2.10
 -11   5   6    8.30    2.20
   9  -5  -6   70.99    4.00
  -9  -5   6   69.69    3.70
   9   5  -6   72.19    5.20
  -9   5   6   68.49    4.80
  -9   5   6   75.59    4.70
  -7  -5   6    8.40    1.60
   7  -5  -6   10.10    2.20
  -7   5   6    9.20    2.40
  -7   5   6    6.20    1.80
   7   5  -6    9.30    1.80
   5  -5  -6   40.80    3.30
  -5   5   6   44.40    4.40
   5   5  -6   37.50    2.90
   3  -5  -6    4.00    1.60
   3   5  -6    4.70    1.60
  -3   5   6    7.60    2.10
   1  -5  -6   34.30    3.40
  -1   5   6   35.60    3.90
   1  -5   6   19.50    3.00
  -1  -5  -6   20.70    2.70
   1   5   6   16.90    2.80
  -1   5  -6   17.70    2.50
  -3  -5  -6   12.60    2.20
   3  -5   6   15.00    2.50
  -3   5  -6   13.30    2.20
   3   5   6   13.20    2.40
   5  -5   6   24.80    3.30
  -5  -5  -6   25.90    2.80
  -5   5  -6   23.20    3.00
   5   5   6   15.70    2.70
  -7  -5  -6    3.40    1.50
   7  -5   6    2.70    1.50
  -7   5  -6    5.50    1.70
   7   5   6    1.60    1.50
  -9  -5  -6   11.30    1.80
   9  -5   6    9.40    2.30
   9   5   6   13.00    2.50
  -9   5  -6   15.70    2.60
 -11  -5  -6   15.50    2.00
  11  -5   6   13.30    2.60
 -11   5  -6   17.50    3.00
  11   5   6   16.70    2.70
  13  -5   6   11.90    2.60
 -13  -5  -6    7.80    1.60
 -13   5  -6   11.00    2.40
  13   5   6   10.80    2.90
  30   0  -7    1.40    1.60
 -28   0   7    0.00    0.80
  28   0  -7   -1.10    1.30
  26   0  -7    0.50    1.30
 -26   0   7   -0.50    0.60
  24   0  -7    0.90    0.70
  24   0  -7    0.90    1.20
 -24   0   7   -1.10    0.60
 -22   0   7    0.20    0.60
 -22   0   7    0.00    0.60
  22   0  -7    0.30    1.10
  22   0  -7    0.30    0.60
  20   0  -7   -0.20    0.80
  20   0  -7    0.40    0.60
 -20   0   7    0.10    0.40
 -20   0   7   -0.60    0.50
  18   0  -7    0.00    0.80
  18   0  -7   -0.10    0.50
 -18   0   7   -0.90    0.40
 -18   0   7    0.00    0.40
 -16   0   7    0.00    0.40
 -16   0   7   -0.40    0.30
  16   0  -7   -0.80    0.60
  16   0  -7    0.00    0.40
 -14   0   7    0.60    0.40
  14   0  -7   -0.30    0.60
 -14   0   7    0.00    0.30
  14   0  -7    0.10    0.40
  12   0  -7    0.60    0.50
  12   0  -7    0.10    0.40
 -12   0   7    0.80    0.30
 -12   0   7    0.30    0.30
  10   0  -7   -0.10    0.50
 -10   0   7    0.20    0.30
 -10   0   7    0.10    0.30
  10   0  -7    0.10    0.40
   8   0  -7   -0.10    0.40
   8   0  -7    0.00    0.40
  -8   0   7   -0.20    0.30
  -8   0   7    0.20    0.20
   6   0  -7    0.90    0.40
  -6   0   7   -0.10    0.30
   6   0  -7    0.30    0.20
   6   0  -7    0.10    0.40
   4   0  -7    0.20    0.10
   4   0  -7    0.10    0.40
  -4   0   7   -0.10    0.30
   4   0  -7    0.30    0.30
  -2   0   7    0.20    0.40
  -2   0   7   -0.10    0.20
   2   0  -7    0.50    0.40
   2   0  -7   -0.20    0.10
   0   0  -7    0.10    0.30
   0   0   7    0.00    0.20
   0   0  -7    0.10    0.20
   0   0   7    0.00    0.30
   2   0   7    0.10    0.30
   2   0   7    0.60    0.40
  -2   0  -7    0.00    0.20
  -2   0  -7    0.10    0.30
  -4   0  -7   -0.10    0.20
  -4   0  -7   -0.10    0.40
   4   0   7    0.00    0.40
   4   0   7    0.30    0.30
  -6   0  -7   -0.10    0.20
   6   0   7    0.20    0.40
   6   0   7    0.20    0.30
  -6   0  -7    0.40    0.50
  -8   0  -7    0.10    0.40
  -8   0  -7   -0.10    0.20
   8   0   7    0.80    0.60
   8   0   7    0.70    0.40
  10   0   7    0.40    0.40
 -10   0  -7    0.10    0.60
  10   0   7   -0.20    0.50
 -10   0  -7    0.10    0.30
 -12   0  -7   -0.10    0.50
  12   0   7    0.80    0.70
 -12   0  -7   -0.70    0.40
  14   0   7   -0.50    0.70
 -14   0  -7   -0.30    0.40
 -14   0  -7    0.20    0.70
 -16   0  -7   -0.40    0.70
  16   0   7    1.40    0.90
 -16   0  -7   -0.60    0.50
 -18   0  -7   -1.10    0.60
  18   0   7    0.60    0.90
 -20   0  -7   -0.80    0.70
  20   0   7    0.40    1.10
 -22   0  -7    0.50    0.80
  22   0   7   -0.30    1.00
  24   0   7   -0.20    1.40
 -24   0  -7    1.40    0.80
  26   0   7    1.20    1.50
 -26   0  -7   -1.00    0.80
  28   0   7    2.80    2.60
  33   1  -7    0.80    2.20
 -31  -1   7    0.40    1.10
  31   1  -7    0.20    1.70
 -29  -1   7   73.89    3.10
  29  -1  -7   77.19    4.20
  29   1  -7   69.69    5.20
 -27  -1   7   12.20    1.20
  27  -1  -7   13.20    1.90
 -27   1   7   12.90    2.30
  27   1  -7    7.70    2.10
  25  -1  -7   63.29    3.40
 -25  -1   7   68.19    2.70
 -25   1   7   62.59    3.40
 -25   1   7   68.69    3.00
  25   1  -7   64.79    4.60
 -23  -1   7    1.30    0.60
  23  -1  -7    0.10    0.80
 -23   1   7    1.80    0.70
 -23   1   7    2.50    1.00
  23   1  -7    2.50    1.30
  21  -1  -7   57.29    3.00
 -21  -1   7   61.69    2.40
 -21   1   7   63.39    2.70
 -21   1   7   62.09    3.10
  21   1  -7   65.19    4.10
 -19  -1   7  203.18    5.50
  19  -1  -7  207.58    6.50
  19  -1  -7  203.28    6.60
 -19   1   7  201.58    5.90
  19   1  -7  196.08    5.80
 -19   1   7  203.08    6.30
  19   1  -7  214.68    7.70
  17  -1  -7  384.46   10.40
 -17  -1   7  400.76    9.50
  17  -1  -7  395.86   10.50
 -17  -1   7  399.06   10.10
 -17   1   7  394.16    9.90
  17   1  -7  402.96   11.70
  17   1  -7  392.86    9.90
 -17   1   7  392.76   10.30
 -15  -1   7  216.48    5.20
  15  -1  -7  217.38    6.50
  15  -1  -7  222.18    6.40
 -15  -1   7  226.58    5.70
 -15   1   7  226.28    6.30
  15   1  -7  211.68    6.00
  15   1  -7  215.48    7.50
 -15   1   7  218.18    6.00
  13  -1  -7   21.30    1.40
 -13  -1   7   22.10    1.10
 -13  -1   7   20.20    0.80
  13  -1  -7   22.20    1.60
  13   1  -7   21.10    1.30
 -13   1   7   21.30    1.30
  13   1  -7   18.40    2.00
 -13   1   7   18.90    1.40
  11  -1  -7  476.15   11.70
 -11  -1   7  473.45   10.90
  11  -1  -7  474.25   11.30
 -11  -1   7  483.95   10.40
  11   1  -7  481.05   11.50
 -11   1   7  475.15   11.50
 -11   1   7  472.55   11.40
  11   1  -7  474.85   12.70
   9  -1  -7  128.39    4.00
   9  -1  -7  125.29    3.60
  -9  -1   7  126.19    3.40
   9   1  -7  126.29    4.70
  -9   1   7  126.09    3.90
   9   1  -7  127.39    3.90
  -9   1   7  127.39    3.90
   7  -1  -7  518.75   12.50
  -7  -1   7  518.35   11.80
   7  -1  -7  509.35   11.90
   7   1  -7  519.65   12.50
  -7   1   7  542.35   12.40
  -7   1   7  523.25   12.40
   7   1  -7  540.75   13.50
   5  -1  -7   20.10    1.20
  -5  -1   7   20.70    0.90
   5   1  -7   20.80    1.30
   5   1  -7   19.30    1.60
  -5   1   7   19.10    1.20
  -5   1   7   19.60    1.00
  -5   1   7   19.80    1.30
  -3  -1   7  247.18    5.70
   3  -1  -7  248.38    6.40
   3  -1  -7  246.68    6.20
  -3   1   7  251.67    6.00
  -3   1   7  241.68    6.50
   3   1  -7  241.38    7.10
   3   1  -7  241.98    6.60
   3   1  -7  253.87    5.70
  -1  -1   7   19.00    0.80
   1  -1  -7   20.20    1.10
   1  -1  -7   18.70    1.10
   1   1  -7   19.80    0.90
   1   1  -7   21.40    1.50
  -1   1   7   18.40    1.10
   1   1  -7   21.00    1.40
  -1   1   7   19.10    1.30
  -1  -1  -7  535.65   12.40
  -1  -1  -7  543.05   12.70
   1  -1   7  539.05   13.10
   1  -1   7  535.85   11.90
   1   1   7  544.15   12.60
  -1   1  -7  553.24   12.30
   1   1   7  555.24   13.10
  -1   1  -7  543.45   13.30
  -3  -1  -7  199.28    5.30
   3  -1   7  204.38    4.60
  -3  -1  -7  200.88    5.10
   3  -1   7  196.48    5.70
   3   1   7  199.28    5.50
  -3   1  -7  205.08    5.10
  -3   1  -7  196.78    5.90
   3   1   7  184.78    5.50
   5  -1   7  725.93   16.10
  -5  -1  -7  752.82   16.60
   5  -1   7  738.73   17.50
  -5  -1  -7  751.02   17.00
  -5   1  -7  761.72   16.80
  -5   1  -7  744.93   17.80
   5   1   7  729.73   17.40
   5   1   7  754.12   17.40
  -7  -1  -7    1.20    0.50
   7  -1   7    1.20    0.60
  -7  -1  -7    1.00    0.30
  -7   1  -7    1.10    0.40
   7   1   7    1.30    0.60
   7   1   7    0.60    0.60
  -7   1  -7    2.30    0.80
  -9  -1  -7  200.88    5.40
  -9  -1  -7  198.78    5.00
   9  -1   7  198.28    6.10
   9   1   7  201.48    6.40
   9   1   7  195.78    5.70
  -9   1  -7  206.88    6.40
  -9   1  -7  191.68    5.50
  11  -1   7  427.16   11.30
 -11  -1  -7  429.26   10.40
 -11  -1  -7  425.46   10.00
 -11   1  -7  430.16   11.50
 -11   1  -7  428.76   10.70
  11   1   7  428.16   10.70
  11   1   7  422.56   11.70
  13  -1   7  211.98    6.80
 -13  -1  -7  207.28    5.40
 -13   1  -7  208.48    6.10
  13   1   7  199.98    5.90
  13   1   7  202.78    7.10
 -13   1  -7  210.38    6.90
  15  -1   7  132.79    5.40
 -15  -1  -7  134.09    3.90
 -15   1  -7  129.89    4.60
  15   1   7  131.79    5.60
 -15   1  -7  137.49    5.30
 -17  -1  -7    1.60    0.60
  17  -1   7    2.50    1.10
  17   1   7    1.30    0.90
 -17   1  -7    1.80    1.00
 -17   1  -7    1.30    0.60
 -19  -1  -7   61.69    2.50
  19  -1   7   56.39    3.80
  19  -1   7   60.09    3.40
 -19   1  -7   58.59    3.10
 -19   1  -7   56.69    3.60
  19   1   7   59.39    3.90
 -21  -1  -7    0.80    0.70
  21  -1   7    1.00    1.30
  21  -1   7   -0.20    1.00
 -21   1  -7    1.00    0.90
  21   1   7    4.10    1.60
  23  -1   7   81.19    5.10
 -23   1  -7   79.89    4.10
  23   1   7   82.19    5.30
 -25  -1  -7   -1.10    0.80
  25  -1   7    0.10    1.20
  25   1   7   -0.90    1.00
 -25   1  -7    0.30    0.90
 -27  -1  -7   -1.10    1.10
  27  -1   7    0.90    1.70
  27   1   7    0.00    1.60
 -27   1  -7    0.80    1.00
 -32  -2   7   12.20    1.50
  32  -2  -7    9.80    2.20
  30  -2  -7    6.70    1.80
 -30  -2   7    5.20    1.10
  30   2  -7    6.40    2.70
 -28  -2   7    8.50    1.20
  28  -2  -7    8.10    1.80
 -28   2   7    7.80    2.00
  28   2  -7    3.90    2.10
 -26  -2   7    0.50    0.60
  26  -2  -7   -1.60    0.80
  26   2  -7   -1.80    1.40
 -26   2   7    0.80    1.20
 -24  -2   7   13.20    1.30
  24  -2  -7   12.60    1.90
 -24   2   7   17.80    2.40
  24   2  -7   14.00    2.90
  22  -2  -7   31.80    2.50
 -22  -2   7   29.90    1.80
 -22   2   7   28.60    2.20
  22   2  -7   27.30    3.50
 -22   2   7   27.20    2.80
  20  -2  -7    1.20    0.90
 -20  -2   7    2.20    0.60
  20   2  -7    0.30    1.00
 -20   2   7    3.00    1.10
 -20   2   7   -0.10    0.60
 -18  -2   7  438.16   10.90
  18  -2  -7  438.36   12.00
 -18   2   7  443.86   12.10
  18   2  -7  442.76   13.60
 -18   2   7  439.76   11.50
 -16  -2   7    3.50    0.70
  16  -2  -7    2.10    0.90
 -16   2   7    4.10    1.00
 -16   2   7    2.80    1.00
  16   2  -7    2.00    1.00
 -14  -2   7    3.00    0.70
  14  -2  -7    1.50    0.80
  14   2  -7    2.00    0.70
 -14   2   7    0.60    0.80
  14   2  -7    2.70    1.10
 -14   2   7    3.00    0.80
  12  -2  -7   12.20    1.40
 -12  -2   7   13.50    1.10
 -12   2   7   14.20    1.70
 -12   2   7   14.10    1.60
  12   2  -7   11.20    1.80
  12   2  -7   13.70    1.30
 -10  -2   7   83.69    2.80
 -10  -2   7   85.69    2.30
  10  -2  -7   84.49    3.40
 -10   2   7   79.49    3.40
  10   2  -7   83.69    3.10
 -10   2   7   82.99    3.40
  10   2  -7   81.69    4.00
  -8  -2   7    2.60    0.60
  -8  -2   7    3.50    0.40
   8  -2  -7    3.10    0.70
  -8   2   7    2.00    0.70
   8   2  -7    3.30    1.00
  -8   2   7    3.70    0.90
   8   2  -7    2.30    0.60
  -6  -2   7   91.39    2.80
   6  -2  -7   96.39    3.40
  -6  -2   7  100.39    3.00
   6   2  -7   95.69    4.20
   6   2  -7   96.49    3.60
  -6   2   7   97.29    3.70
  -6   2   7   98.29    3.80
  -4  -2   7    2.20    0.50
   4  -2  -7    1.20    0.50
   4   2  -7    2.70    0.80
  -4   2   7    1.90    0.80
  -4   2   7    1.60    0.70
   4   2  -7    1.20    0.40
   4   2  -7    1.60    0.70
   2  -2  -7    1.80    0.60
  -2  -2   7    1.70    0.40
   2  -2  -7    1.80    0.60
   2   2  -7    0.20    0.50
   2   2  -7    1.20    0.50
  -2   2   7    1.50    0.60
  -2   2   7    2.00    0.60
   2   2  -7    1.00    0.70
   0  -2   7   84.09    2.40
   0  -2  -7   88.49    2.90
   0  -2  -7   85.29    3.10
   0   2  -7   82.39    3.60
   0   2  -7   84.19    3.00
   0   2   7   79.89    3.50
   0   2   7   83.49    2.80
   0   2  -7   83.39    3.50
   2  -2   7    8.00    0.60
  -2  -2  -7    6.60    0.80
   2  -2   7    7.70    1.20
  -2  -2  -7    5.90    0.90
   2   2   7    8.50    1.10
  -2   2  -7    7.30    1.20
   2   2   7    6.50    1.10
  -2   2  -7    9.10    1.10
  -4  -2  -7   28.90    1.70
   4  -2   7   29.60    1.00
   4  -2   7   30.80    2.00
  -4  -2  -7   30.30    1.50
   4   2   7   29.70    2.10
  -4   2  -7   28.40    1.70
  -4   2  -7   28.90    2.20
  -6  -2  -7   15.10    1.10
   6  -2   7   15.40    1.60
  -6  -2  -7   15.30    1.20
  -6   2  -7   13.30    1.70
  -6   2  -7   17.20    1.60
   6   2   7   14.60    1.70
   6   2   7   16.20    1.80
  -8  -2  -7    2.00    0.50
   8  -2   7    2.70    0.90
  -8   2  -7    0.60    0.50
  -8   2  -7    2.00    1.00
   8   2   7    3.00    1.00
   8   2   7    2.00    0.90
 -10  -2  -7    4.40    0.70
  10  -2   7    3.80    0.90
  10   2   7    0.70    0.80
 -10   2  -7    2.40    0.90
  10   2   7    4.50    1.30
 -10   2  -7    1.70    1.00
  12  -2   7  427.56   11.30
 -12  -2  -7  406.86   10.00
  12   2   7  409.06   11.20
 -12   2  -7  407.56   11.10
 -12   2  -7  414.76   12.00
 -14  -2  -7   -0.10    0.40
  14  -2   7    0.20    0.80
  14   2   7    0.40    0.70
 -14   2  -7   -0.10    0.80
 -14   2  -7   -0.60    0.50
  14   2   7   -0.10    1.10
 -16  -2  -7   26.60    1.50
  16  -2   7   28.60    2.70
 -16   2  -7   25.40    2.60
 -16   2  -7   27.30    2.80
  16   2   7   30.20    2.20
  16   2   7   28.00    3.00
  18  -2   7   -0.50    1.00
  18  -2   7    0.60    0.90
 -18  -2  -7    0.40    0.60
  18   2   7   -0.10    1.00
 -18   2  -7    1.60    1.20
 -18   2  -7    0.50    0.90
 -20  -2  -7    2.30    0.70
  20  -2   7    2.80    1.40
  20  -2   7    2.90    1.30
  20   2   7    1.40    1.30
 -20   2  -7    1.20    1.10
 -22  -2  -7    9.70    1.20
  22  -2   7    6.80    1.80
  22  -2   7    8.60    2.00
  22   2   7    8.60    2.30
 -22   2  -7   11.10    2.10
  24  -2   7   20.30    3.20
 -24  -2  -7   16.70    1.60
  24  -2   7   15.30    2.50
  24   2   7   12.60    2.80
 -24   2  -7   19.10    2.70
 -26  -2  -7   39.00    3.60
  26  -2   7   26.50    3.60
 -26   2  -7   31.20    4.00
  26   2   7   29.20    4.50
 -29  -3   7    4.30    1.30
 -29   3   7    7.10    2.10
 -27  -3   7    9.60    1.40
  27  -3  -7    9.00    2.00
 -27   3   7    9.00    2.10
  27   3  -7    7.80    2.40
 -25  -3   7   12.20    1.50
  25  -3  -7   14.50    2.20
 -25   3   7   16.00    2.70
  25   3  -7   14.50    3.20
 -23  -3   7    0.40    0.60
  23  -3  -7    1.50    1.20
  23   3  -7    1.60    1.50
 -23   3   7    1.30    1.20
  21  -3  -7    6.00    1.50
 -21  -3   7    3.10    0.90
  21   3  -7    3.20    1.60
 -21   3   7    4.80    1.50
 -19  -3   7   96.59    3.70
  19  -3  -7   94.29    4.50
  19   3  -7   97.79    5.70
 -19   3   7   82.99    4.50
 -19   3   7   92.99    4.30
  17  -3  -7   52.29    3.30
 -17  -3   7   58.69    2.80
  17   3  -7   62.19    4.40
 -17   3   7   60.79    3.60
 -17   3   7   60.59    3.30
  15  -3  -7  125.39    5.10
 -15  -3   7  136.19    4.60
 -15   3   7  133.39    5.30
 -15   3   7  135.79    5.50
  15   3  -7  123.39    6.20
 -13  -3   7    0.70    0.60
  13  -3  -7    3.20    1.10
 -13   3   7    3.30    1.30
  13   3  -7    0.40    1.20
 -13   3   7    0.80    0.70
  11  -3  -7  492.95   12.80
 -11  -3   7  483.35   12.00
  11   3  -7  461.25   14.00
 -11   3   7  482.85   13.10
 -11   3   7  493.05   13.30
   9  -3  -7    0.50    0.70
  -9  -3   7    2.70    0.70
  -9   3   7    2.80    1.00
   9   3  -7    1.80    1.20
   9   3  -7    3.70    1.00
  -9   3   7    3.90    1.20
  -7  -3   7  318.77    8.20
  -7  -3   7  298.47    8.00
   7  -3  -7  312.07    8.70
   7   3  -7  317.17   10.00
   7   3  -7  311.37    8.80
  -7   3   7  335.27    9.50
  -7   3   7  309.97    9.30
  -5  -3   7   55.39    2.40
   5  -3  -7   55.29    2.70
  -5  -3   7   56.39    2.40
  -5   3   7   60.59    3.20
   5   3  -7   54.09    2.50
   5   3  -7   57.89    3.00
   5   3  -7   49.99    3.30
  -5   3   7   56.59    3.20
   3  -3  -7  292.57    7.90
  -3  -3   7  290.27    7.50
   3  -3  -7  303.57    8.60
   3   3  -7  285.87    9.10
  -3   3   7  292.47    9.00
   3   3  -7  291.97    8.00
   3   3  -7  279.77    8.50
   1  -3  -7   49.90    2.80
   1  -3  -7   54.19    2.40
  -1  -3   7   48.40    2.10
  -1   3   7   48.90    3.00
   1   3  -7   50.89    2.60
   1   3  -7   48.30    2.90
   1   3  -7   46.30    3.00
   1  -3   7  287.37    8.50
  -1  -3  -7  293.07    7.60
  -1  -3  -7  294.87    8.40
   1  -3   7  289.57    7.30
  -1   3  -7  288.37    8.80
   1   3   7  312.27    9.20
  -1   3  -7  304.87    8.40
   3  -3   7    5.00    1.10
  -3  -3  -7    3.80    1.10
   3   3   7    5.10    1.40
  -3   3  -7    5.50    1.20
  -3   3  -7    4.90    1.30
   5  -3   7  615.74   15.30
  -5  -3  -7  613.34   15.10
  -5   3  -7  596.04   15.40
  -5   3  -7  604.84   16.20
   5   3   7  641.84   16.30
   5   3   7  600.24   15.40
  -7  -3  -7    8.10    1.20
   7  -3   7    9.00    1.40
   7   3   7   10.40    1.70
  -7   3  -7    6.60    1.50
   7   3   7   10.30    1.80
  -7   3  -7   12.80    1.80
   9  -3   7  151.28    5.40
  -9  -3  -7  153.38    5.00
  -9   3  -7  144.69    6.20
   9   3   7  151.48    6.00
  -9   3  -7  156.38    5.80
   9   3   7  150.98    6.00
  11  -3   7   57.49    3.10
 -11  -3  -7   54.99    2.60
  11   3   7   54.39    3.40
 -11   3  -7   53.19    3.50
 -11   3  -7   55.19    3.20
  11   3   7   53.19    3.50
  13  -3   7   79.09    3.90
 -13  -3  -7   79.29    3.10
  13   3   7   78.89    4.60
  13   3   7   77.99    4.10
 -13   3  -7   76.49    4.50
 -13   3  -7   89.99    4.30
  15  -3   7   49.00    3.20
 -15  -3  -7   45.00    2.20
 -15   3  -7   45.50    3.70
 -15   3  -7   47.00    3.20
  15   3   7   49.20    3.80
  15   3   7   45.80    3.10
 -17  -3  -7    0.20    0.60
  17  -3   7    0.90    1.10
  17  -3   7   -0.30    1.10
 -17   3  -7   -0.30    1.00
  17   3   7   -0.90    0.90
  17   3   7    0.00    1.10
  19  -3   7   14.10    2.60
 -19  -3  -7   12.40    1.30
  19   3   7   13.60    2.00
 -19   3  -7   16.70    2.60
  19   3   7   17.00    3.10
  21  -3   7   32.30    3.70
  21   3   7   39.40    4.70
 -21   3  -7   37.60    4.00
 -23  -3  -7    2.10    0.80
  23  -3   7    0.90    1.40
  23   3   7    0.70    1.80
 -23   3  -7    0.00    1.40
 -24  -4   7    6.30    1.60
  24  -4  -7    4.90    2.10
 -24   4   7    7.90    2.10
  24   4  -7    8.70    2.80
 -22  -4   7    7.10    1.40
  22  -4  -7    9.20    2.00
  22   4  -7    7.50    2.50
 -22   4   7   10.80    2.50
 -20  -4   7   16.40    1.90
  20  -4  -7   26.80    3.00
 -20   4   7   20.30    3.00
  20   4  -7   18.30    3.10
  18  -4  -7   22.10    2.70
 -18  -4   7   21.50    2.10
  18   4  -7   23.40    3.80
 -18   4   7   27.20    3.30
 -16  -4   7   36.20    2.40
  16  -4  -7   31.70    3.20
 -16   4   7   33.80    3.40
 -16   4   7   32.40    3.50
  16   4  -7   38.90    4.50
 -14  -4   7   63.99    3.20
  14  -4  -7   64.89    3.80
  14   4  -7   64.49    4.70
 -14   4   7   71.99    4.30
 -14   4   7   58.99    3.90
  12  -4  -7    1.00    0.90
 -12  -4   7    1.20    0.80
 -12   4   7    0.30    0.90
 -12   4   7    2.00    1.20
  12   4  -7    0.20    0.90
  10  -4  -7   72.99    3.80
 -10  -4   7   74.89    3.40
 -10   4   7   77.19    4.30
 -10   4   7   71.79    4.30
  10   4  -7   74.49    4.70
   8  -4  -7  294.47    9.00
  -8  -4   7  305.67    8.60
  -8   4   7  312.57   10.10
  -8   4   7  298.47    9.80
   8   4  -7  313.87   10.50
   6  -4  -7  531.75   13.90
  -6  -4   7  538.05   13.60
  -6   4   7  562.24   15.30
   6   4  -7  560.74   15.70
  -6   4   7  515.15   15.00
   4  -4  -7   91.09    3.80
  -4  -4   7   93.99    3.60
   4  -4  -7   92.29    4.50
   4   4  -7   92.09    4.80
   4   4  -7   87.99    4.20
  -4   4   7   93.79    4.80
   2  -4  -7   72.19    3.80
  -2  -4   7   75.29    3.10
   2   4  -7   70.99    4.10
   2   4  -7   68.29    3.50
   2   4  -7   68.69    3.80
  -2   4   7   68.39    4.20
   0  -4  -7  468.05   12.90
   0  -4   7  455.75   12.60
   0   4  -7  456.95   12.70
   0   4  -7  453.85   13.10
   0   4   7  454.65   13.50
   2  -4   7  326.87    9.60
  -2  -4  -7  330.97    9.80
  -2   4  -7  331.57   10.30
   2   4   7  314.07   10.40
  -2   4  -7  332.47    9.90
  -4  -4  -7  138.79    5.40
   4  -4   7  142.39    5.40
   4   4   7  132.89    6.00
  -4   4  -7  135.19    5.90
  -4   4  -7  144.39    5.80
   6  -4   7    0.40    0.90
  -6  -4  -7    0.50    0.80
  -6   4  -7    0.20    1.00
   6   4   7   -0.80    0.80
  -6   4  -7   -0.10    0.90
  -8  -4  -7   48.40    2.90
  -8   4  -7   49.90    3.40
   8   4   7   47.30    3.60
  -8   4  -7   43.70    3.60
 -10  -4  -7   14.60    1.80
 -10   4  -7   21.80    2.80
  10   4   7   16.30    2.60
 -10   4  -7   15.20    2.70
 -12  -4  -7   13.20    1.60
  12  -4   7   14.50    2.50
 -12   4  -7   14.00    2.40
  12   4   7   13.30    2.30
  14  -4   7   11.90    2.40
 -14  -4  -7   14.00    1.60
 -14   4  -7   10.80    2.30
  14   4   7   16.00    2.50
 -16  -4  -7    3.20    1.00
  16  -4   7    6.60    2.10
  16   4   7    8.50    2.00
 -16   4  -7    3.40    1.80
  18  -4   7   -0.50    1.20
 -18  -4  -7    0.00    0.70
 -18   4  -7    2.20    1.70
  18   4   7    0.20    1.20
  20   4   7    6.80    1.80
  17  -5  -7    0.90    1.40
 -17  -5   7    2.20    1.40
  17   5  -7    0.00    1.60
 -17   5   7    5.40    3.50
 -15  -5   7    3.10    1.20
  15  -5  -7    0.90    1.30
  15   5  -7    1.00    1.70
 -15   5   7    3.00    1.80
  13  -5  -7   19.70    2.60
 -13  -5   7   11.60    1.70
  13   5  -7   22.10    3.40
 -13   5   7   16.10    3.00
 -13   5   7   13.00    2.60
  11  -5  -7   21.70    2.60
 -11  -5   7   23.30    2.40
  11   5  -7   26.20    3.60
 -11   5   7   19.20    2.90
   9  -5  -7   58.69    3.60
  -9  -5   7   53.39    3.20
   9   5  -7   53.79    4.50
   7  -5  -7    5.70    1.70
  -7  -5   7    7.80    1.50
   7   5  -7    8.70    3.20
  -7   5   7    4.30    2.10
  -5  -5   7    0.90    0.90
   5  -5  -7    2.40    1.30
  -5   5   7    4.00    2.00
   3  -5  -7   58.09    3.90
  -3   5   7   54.39    4.10
   1  -5  -7    4.50    1.50
  -1   5   7    6.30    2.30
   1  -5   7   -0.90    1.20
  -1  -5  -7   -0.60    1.10
   1   5   7    1.20    1.20
   3  -5   7   36.60    3.80
  -3  -5  -7   30.50    2.90
   3   5   7   31.00    3.70
   5  -5   7   22.90    3.20
  -5  -5  -7   14.90    2.20
  -5   5  -7   17.30    3.30
   5   5   7   15.20    2.70
   7  -5   7   33.20    3.80
  -7  -5  -7   29.80    2.90
  -7   5  -7   32.20    3.60
   7   5   7   28.40    3.50
   9  -5   7    6.30    2.00
  -9  -5  -7    5.00    1.30
  -9   5  -7    1.20    1.50
   9   5   7    1.30    1.40
  11  -5   7    9.00    2.30
 -11  -5  -7    7.00    1.50
  11   5   7    6.00    1.80
 -11   5  -7    6.70    2.20
 -13   5  -7    1.40    1.60
  28   0  -8    1.70    1.70
 -28   0   8    2.60    1.00
  26   0  -8   -1.00    1.20
 -26   0   8   -0.10    0.70
 -24   0   8  164.58    5.00
  24   0  -8  167.88    6.90
  24   0  -8  163.08    5.50
  22   0  -8   15.10    2.30
  22   0  -8   17.20    1.70
  20   0  -8    3.90    1.00
 -20   0   8    2.70    0.70
  20   0  -8    0.90    1.00
  18   0  -8   17.90    2.20
 -18   0   8   18.40    1.30
  18   0  -8   21.70    1.60
  16   0  -8    0.10    0.50
  16   0  -8    0.10    0.60
 -16   0   8   -0.40    0.40
 -16   0   8    0.40    0.40
  14   0  -8    6.70    1.00
 -14   0   8    7.30    0.80
  14   0  -8    9.50    1.40
  12   0  -8  112.19    3.80
  12   0  -8  119.99    4.30
 -12   0   8  111.29    3.10
  10   0  -8  330.77    8.70
 -10   0   8  317.47    7.80
  10   0  -8  331.37    8.30
 -10   0   8  318.37    7.50
  -8   0   8  208.38    5.30
   8   0  -8  200.88    5.70
   8   0  -8  206.58    6.10
   8   0  -8  209.88    4.80
   6   0  -8   72.09    2.70
   6   0  -8   71.19    1.80
   6   0  -8   74.49    2.90
  -6   0   8   70.39    2.30
   4   0  -8   98.49    3.40
   4   0  -8  101.59    2.40
   4   0  -8  103.29    3.50
  -4   0   8  102.19    2.90
   2   0  -8   15.30    0.60
  -2   0   8   14.30    1.10
   2   0  -8   15.10    1.10
  -2   0   8   14.70    0.90
   0   0  -8  156.58    4.70
   0   0  -8  158.48    3.70
   0   0   8  152.78    4.60
   0   0   8  158.28    4.20
  -2   0  -8 2481.75   63.59
   2   0   8 3211.28   63.49
  -2   0  -8 2952.50   62.49
   2   0   8 3096.09   63.09
   4   0   8  121.19    4.00
  -4   0  -8  121.79    3.00
  -4   0  -8  118.29    3.90
   4   0   8  114.49    3.40
  -6   0  -8   95.99    2.60
   6   0   8   90.99    2.90
  -6   0  -8   92.49    3.50
   6   0   8   91.29    3.50
  -8   0  -8  362.36    8.40
   8   0   8  351.76    9.70
  -8   0  -8  361.46    9.50
 -10   0  -8 2703.73   58.59
 -10   0  -8 2646.14   59.79
  10   0   8 2826.62   60.39
 -12   0  -8  619.04   14.40
 -12   0  -8  633.84   15.60
  12   0   8  634.04   16.20
  14   0   8  347.37   10.50
 -14   0  -8  337.47    9.40
 -14   0  -8  337.97    8.60
  16   0   8    9.40    1.70
 -16   0  -8   10.10    1.20
 -16   0  -8   13.50    1.70
 -18   0  -8  119.59    4.20
  18   0   8  117.59    5.60
 -20   0  -8  107.89    4.10
  20   0   8  107.39    5.60
 -22   0  -8    1.20    1.00
  22   0   8    2.00    1.50
 -24   0  -8   20.40    2.30
 -26   0  -8    0.20    1.00
  26   0   8   -0.20    1.70
  33   1  -8   36.70    4.90
 -31  -1   8   22.20    2.00
  31   1  -8   19.10    3.40
 -29  -1   8  106.29    3.90
  29  -1  -8  103.89    4.90
  29   1  -8  110.49    6.40
  27  -1  -8   31.00    2.50
 -27  -1   8   26.20    1.90
  27   1  -8   31.50    3.80
 -27   1   8   28.30    2.50
 -25  -1   8    0.00    0.50
  25  -1  -8   -1.00    0.80
 -25   1   8    0.10    0.50
  25   1  -8    0.00    1.10
  23  -1  -8   56.39    3.10
 -23  -1   8   55.59    2.30
  23   1  -8   49.90    3.90
 -23   1   8   54.19    2.70
 -23   1   8   52.09    3.00
  21  -1  -8   19.90    2.00
 -21  -1   8   19.50    1.30
 -21   1   8   19.70    2.00
  21   1  -8   21.80    2.80
 -21   1   8   24.70    1.70
  19  -1  -8   13.90    1.60
 -19  -1   8   14.40    1.20
 -19   1   8   16.30    1.60
  19   1  -8   22.60    2.80
  19   1  -8   16.10    1.50
 -19   1   8   15.90    1.70
 -17  -1   8  809.12   18.30
  17  -1  -8  811.62   19.40
  17  -1  -8  806.32   19.40
  17   1  -8  808.62   18.90
 -17   1   8  792.32   18.90
 -17   1   8  838.92   19.30
  17   1  -8  817.02   20.80
  15  -1  -8   89.59    3.60
 -15  -1   8   90.69    2.90
  15  -1  -8   92.29    3.40
 -15   1   8   89.09    3.20
  15   1  -8   87.29    3.30
  15   1  -8   95.89    4.50
 -15   1   8   90.09    3.40
  13  -1  -8  438.46   10.70
 -13  -1   8  421.16   10.10
  13  -1  -8  430.96   11.00
 -13   1   8  426.36   10.60
  13   1  -8  431.06   10.70
 -13   1   8  426.76   10.70
  13   1  -8  444.66   12.10
 -11  -1   8   42.90    1.60
  11  -1  -8   44.90    2.20
  11  -1  -8   39.00    1.90
  11   1  -8   39.90    2.00
 -11   1   8   42.90    2.00
 -11   1   8   42.60    1.90
  11   1  -8   39.20    2.60
   9  -1  -8  336.67    8.70
   9  -1  -8  331.37    8.20
  -9  -1   8  345.27    8.00
   9   1  -8  336.07    9.60
  -9   1   8  339.47    8.60
   9   1  -8  338.07    8.70
  -9   1   8  340.87    8.50
   7  -1  -8   10.80    1.10
  -7  -1   8    9.30    0.70
  -7   1   8   10.10    1.10
  -7   1   8    9.90    1.00
  -7   1   8   11.70    0.90
   7   1  -8   10.00    1.40
   7   1  -8    7.30    1.00
   5  -1  -8  198.38    5.60
   5  -1  -8  201.18    5.30
  -5  -1   8  195.58    4.80
  -5   1   8  195.38    5.00
   5   1  -8  203.68    6.30
  -5   1   8  196.38    5.60
   5   1  -8  201.18    5.70
   3  -1  -8  449.46   10.50
  -3  -1   8  451.05   10.10
   3  -1  -8  444.56   10.80
   3   1  -8  473.55   10.00
  -3   1   8  438.16   10.40
  -3   1   8  446.76   11.00
   3   1  -8  450.55   11.60
   3   1  -8  437.16   11.10
   1  -1  -8   99.79    3.00
  -1  -1   8  103.19    2.70
   1  -1  -8  101.19    3.30
  -1  -1   8  101.89    3.60
   1   1  -8   98.59    2.70
  -1   1   8   97.69    3.10
   1   1  -8  101.79    3.60
  -1   1   8  100.09    3.40
  -1  -1  -8  124.99    3.80
  -1  -1  -8  124.99    3.50
   1  -1   8  123.49    4.20
   1  -1   8  124.69    3.10
  -1   1  -8  125.09    3.40
   1   1   8  117.29    3.70
   1   1   8  123.89    4.10
  -1   1  -8  120.59    4.20
   3  -1   8   50.79    2.40
   3  -1   8   53.79    1.60
  -3  -1  -8   53.69    1.90
  -3  -1  -8   54.09    2.20
  -3   1  -8   54.39    2.60
  -3   1  -8   52.69    1.90
   3   1   8   53.79    2.40
   3   1   8   54.49    2.40
   5  -1   8  354.46    8.00
  -5  -1  -8  358.86    8.90
  -5  -1  -8  352.76    8.40
   5  -1   8  355.96    9.40
  -5   1  -8  352.16    8.60
   5   1   8  365.26    9.30
  -5   1  -8  360.06    9.70
   5   1   8  349.17    9.30
   7  -1   8   17.10    1.60
  -7  -1  -8   17.80    1.30
  -7  -1  -8   16.90    1.00
  -7   1  -8   18.20    1.90
  -7   1  -8   19.20    1.20
   7   1   8   18.70    1.70
   7   1   8   18.10    1.80
  -9  -1  -8   20.20    1.40
   9  -1   8   15.70    1.70
  -9  -1  -8   15.40    1.00
   9   1   8   19.00    2.00
   9   1   8   18.40    1.70
  -9   1  -8   16.50    1.80
  -9   1  -8   20.20    1.70
 -11  -1  -8    0.60    0.60
 -11  -1  -8    1.40    0.50
  11  -1   8    2.20    0.90
 -11   1  -8    1.50    0.90
  11   1   8    1.70    0.70
 -11   1  -8    2.00    0.70
  11   1   8    0.50    0.70
  13  -1   8  803.02   19.70
 -13  -1  -8  775.92   17.80
 -13   1  -8  794.72   18.60
  13   1   8  774.52   19.90
 -13   1  -8  784.12   19.60
  15  -1   8    1.50    1.00
 -15  -1  -8    2.60    0.60
  15   1   8    0.70    1.00
 -15   1  -8    3.00    0.80
 -15   1  -8    0.50    0.90
 -17  -1  -8   20.30    1.40
  17  -1   8   19.30    2.50
 -17   1  -8   21.60    2.40
 -17   1  -8   22.50    1.80
  17   1   8   18.10    2.60
  19  -1   8    1.50    1.10
 -19  -1  -8    2.00    0.70
 -19   1  -8    2.40    1.30
 -19   1  -8    1.40    0.90
  19   1   8    1.00    1.30
  21  -1   8  264.47    9.60
 -21  -1  -8  282.67    7.70
 -21   1  -8  256.17    8.40
  21   1   8  253.97   10.00
  23  -1   8   29.30    3.60
 -23  -1  -8   28.80    2.00
 -23   1  -8   27.10    2.80
  25  -1   8    2.30    1.70
 -25  -1  -8    4.90    1.30
 -25   1  -8    6.10    1.70
  25   1   8    6.20    2.20
  27  -1   8    1.90    2.70
 -32  -2   8   26.50    2.50
  32  -2  -8   26.40    3.10
 -30  -2   8    0.00    0.80
  30  -2  -8    0.20    1.30
  30   2  -8    0.00    1.80
  28  -2  -8  203.88    7.50
 -28  -2   8  197.88    6.10
  28   2  -8  196.88    9.40
  26  -2  -8    8.40    1.70
 -26  -2   8    5.80    1.00
  26   2  -8    8.10    2.30
 -26   2   8    6.50    1.80
 -24  -2   8  283.47    7.70
  24  -2  -8  282.27    9.20
 -24   2   8  291.57    8.70
 -24   2   8  279.27    9.20
  24   2  -8  285.07   10.90
 -22  -2   8   23.30    1.60
  22  -2  -8   19.40    2.10
 -22   2   8   21.80    2.20
 -22   2   8   21.00    2.40
  22   2  -8   23.30    3.30
 -20  -2   8  139.19    4.40
  20  -2  -8  133.99    5.40
 -20   2   8  148.19    5.60
 -20   2   8  142.29    5.10
  20   2  -8  145.19    6.80
  18  -2  -8    0.30    0.70
 -18  -2   8    0.60    0.50
 -18   2   8    0.90    0.70
 -18   2   8    1.60    0.90
  18   2  -8    0.90    1.10
  16  -2  -8  233.98    7.50
 -16  -2   8  245.78    6.60
 -16   2   8  249.08    7.40
 -16   2   8  242.48    7.50
  16   2  -8  256.37    9.10
  14  -2  -8    5.10    1.00
 -14  -2   8    7.50    0.90
 -14   2   8    8.30    1.40
  14   2  -8    7.50    1.70
  14   2  -8   15.60    1.70
 -14   2   8    7.80    1.20
 -12  -2   8    9.30    1.00
  12  -2  -8   11.40    1.40
 -12   2   8   14.40    1.70
 -12   2   8   14.00    1.70
  12   2  -8   11.30    1.30
  12   2  -8   13.50    2.10
  10  -2  -8   36.00    2.10
 -10  -2   8   37.80    1.70
  10   2  -8   34.00    2.70
  10   2  -8   35.50    2.00
 -10   2   8   33.70    2.10
 -10   2   8   33.40    2.10
   8  -2  -8    2.30    0.70
  -8  -2   8    3.10    0.60
  -8   2   8    2.40    0.80
  -8   2   8    1.80    0.70
   8   2  -8    2.70    0.80
   8   2  -8    2.50    0.90
  -6  -2   8   14.20    0.90
   6  -2  -8   11.90    1.30
  -6  -2   8   14.40    1.00
  -6   2   8   16.10    1.60
  -6   2   8   14.90    1.60
   6   2  -8   13.40    1.40
   6   2  -8   16.50    2.00
  -4  -2   8    4.70    0.60
   4  -2  -8    5.60    0.90
   4  -2  -8    6.40    1.00
  -4   2   8    4.70    1.00
   4   2  -8    6.70    1.30
   4   2  -8    7.20    1.10
   4   2  -8    5.30    0.70
   2  -2  -8    2.10    0.70
   2  -2  -8    2.10    0.70
  -2  -2   8    1.70    0.40
   2   2  -8    3.00    0.80
  -2   2   8    1.80    0.50
  -2   2   8    3.00    0.90
   2   2  -8    2.20    0.90
   2   2  -8    2.30    0.60
   0  -2  -8    3.70    0.80
   0  -2   8    2.80    0.90
   0  -2  -8    3.80    0.80
   0  -2   8    3.80    0.50
   0   2   8    3.40    1.00
   0   2   8    4.40    0.80
   0   2  -8    4.00    1.00
   0   2  -8    3.60    0.80
   2  -2   8   86.49    2.30
  -2  -2  -8   91.99    3.00
   2  -2   8   90.99    3.60
  -2  -2  -8   83.39    3.10
   2   2   8   85.09    3.70
   2   2   8   89.09    3.20
  -2   2  -8   88.39    3.20
  -2   2  -8   85.59    3.80
  -4  -2  -8   24.30    1.50
   4  -2   8   29.00    1.90
  -4  -2  -8   28.00    1.50
  -4   2  -8   27.30    1.70
  -4   2  -8   24.20    2.30
   4   2   8   24.80    1.80
   4   2   8   26.00    2.00
  -6  -2  -8   11.80    1.20
   6  -2   8    8.90    1.30
  -6  -2  -8   11.20    1.40
  -6   2  -8   13.00    1.40
  -6   2  -8   12.10    1.70
   6   2   8   16.10    1.80
   6   2   8   12.90    1.60
   8  -2   8    0.20    0.70
  -8  -2  -8    0.40    0.50
  -8   2  -8    0.90    0.80
  -8   2  -8    0.40    0.50
   8   2   8    1.50    1.00
   8   2   8   -0.10    0.80
  10  -2   8  140.19    5.20
 -10  -2  -8  137.79    4.20
  10   2   8  138.19    5.20
 -10   2  -8  136.89    5.60
 -10   2  -8  145.19    5.00
  10   2   8  140.59    5.40
 -12  -2  -8    0.30    0.50
  12  -2   8    0.00    0.60
  12   2   8   -0.60    0.90
 -12   2  -8    1.60    1.00
 -12   2  -8    1.20    0.80
  12   2   8    1.10    0.90
  14  -2   8   17.80    2.10
 -14  -2  -8   17.40    1.30
 -14   2  -8   18.40    2.10
 -14   2  -8   15.70    2.30
  14   2   8   17.50    2.40
  14   2   8   20.40    2.10
  16  -2   8   14.30    2.10
 -16  -2  -8   13.30    1.30
  16   2   8   15.10    2.40
 -16   2  -8   14.50    2.00
 -16   2  -8   12.60    2.10
 -18  -2  -8    2.90    0.70
  18  -2   8    2.00    1.10
 -18   2  -8    3.80    1.60
  18   2   8    6.60    1.80
 -18   2  -8    3.30    1.20
 -20  -2  -8   28.70    1.80
  20  -2   8   27.60    3.20
  20  -2   8   31.70    3.40
  20   2   8   27.50    3.50
 -20   2  -8   35.10    3.50
 -22  -2  -8   82.39    3.20
  22  -2   8   73.89    4.70
  22  -2   8   73.09    4.60
 -22   2  -8   77.19    4.40
  22   2   8   76.09    5.50
  24  -2   8  103.09    5.90
  24  -2   8  106.69    5.50
 -24  -2  -8  108.29    4.10
 -24   2  -8  102.19    5.40
  24   2   8  116.09    6.90
  26  -2   8    1.20    1.80
 -29   3   8    0.40    1.60
 -27  -3   8   15.50    1.70
  27  -3  -8   14.40    2.20
 -27   3   8   17.40    2.70
  27   3  -8   13.60    3.10
 -25  -3   8    6.50    1.20
  25  -3  -8    6.20    1.70
  25   3  -8    5.20    2.10
 -25   3   8    7.50    2.00
  23  -3  -8    0.00    1.00
 -23  -3   8    0.00    0.60
 -23   3   8    0.90    1.20
  23   3  -8   -0.50    1.30
  21  -3  -8   17.30    2.20
 -21  -3   8   14.50    1.50
 -21   3   8   17.70    2.50
  21   3  -8   16.00    2.70
 -21   3   8   19.00    2.40
 -19  -3   8   -0.30    0.60
  19  -3  -8    0.50    0.90
 -19   3   8    1.70    0.90
  19   3  -8   -0.40    0.90
 -19   3   8    1.00    1.00
 -17  -3   8  100.79    3.80
  17  -3  -8  104.09    4.70
  17   3  -8  101.69    5.70
 -17   3   8  102.79    4.90
 -17   3   8   98.79    4.50
  15  -3  -8    2.70    1.00
 -15  -3   8    5.60    1.00
 -15   3   8    5.80    1.60
  15   3  -8    3.90    1.70
 -15   3   8    4.90    1.20
 -13  -3   8   -0.40    0.40
  13  -3  -8    0.10    0.70
  13   3  -8   -0.90    0.80
 -13   3   8    0.30    0.80
 -13   3   8   -1.30    0.60
 -11  -3   8   69.29    2.90
  11  -3  -8   70.59    3.40
  11   3  -8   63.19    4.10
 -11   3   8   71.09    3.70
 -11   3   8   74.19    3.70
  -9  -3   8  216.98    6.20
   9  -3  -8  222.98    6.90
   9   3  -8  217.78    8.10
   9   3  -8  215.38    6.80
  -9   3   8  230.38    7.50
  -9   3   8  215.18    7.40
   7  -3  -8  288.07    8.30
  -7  -3   8  293.17    7.70
   7   3  -8  293.37    9.50
  -7   3   8  281.37    8.90
   7   3  -8  298.17    8.50
  -7   3   8  279.37    8.70
  -5  -3   8   56.99    2.40
   5  -3  -8   52.29    3.00
   5  -3  -8   60.19    2.80
  -5   3   8   67.59    3.40
  -5   3   8   60.79    3.40
   5   3  -8   56.59    3.60
   5   3  -8   54.59    3.00
  -3  -3   8    0.10    0.50
   3  -3  -8    0.20    0.60
   3  -3  -8    0.30    0.70
  -3   3   8    2.80    1.10
   3   3  -8    1.60    0.90
   3   3  -8    0.50    0.70
   3   3  -8    0.50    0.80
   1  -3  -8  142.69    4.60
   1  -3  -8  140.59    5.10
  -1  -3   8  141.39    4.10
  -1   3   8  142.29    5.50
   1   3  -8  137.19    5.30
   1   3  -8  133.09    4.70
   1   3  -8  139.39    5.60
  -1  -3  -8  151.78    5.20
   1  -3   8  151.38    5.40
  -1  -3  -8  154.18    4.70
   1  -3   8  152.88    4.80
   1   3   8  149.29    5.80
  -1   3  -8  145.39    5.10
  -1   3  -8  153.38    5.90
  -3  -3  -8   96.39    3.90
   3  -3   8  103.89    4.20
   3   3   8  103.59    4.70
  -3   3  -8  100.89    4.10
  -3   3  -8   97.89    4.60
   5  -3   8   12.10    1.60
  -5  -3  -8   14.30    1.60
   5   3   8   16.50    2.10
  -5   3  -8   12.30    1.80
  -5   3  -8   13.10    2.10
   7  -3   8    2.20    0.90
  -7  -3  -8    0.20    0.60
  -7   3  -8    1.70    1.00
   7   3   8    2.70    1.20
   7   3   8    1.30    1.00
  -7   3  -8    0.60    0.80
   9  -3   8    5.70    1.40
  -9  -3  -8    4.50    0.90
   9   3   8    3.70    1.40
   9   3   8    4.90    1.30
  -9   3  -8    5.40    1.30
  -9   3  -8    3.90    1.30
  11  -3   8   15.20    1.90
 -11  -3  -8   11.90    1.30
  11   3   8   14.60    2.10
 -11   3  -8   14.40    2.20
 -11   3  -8   13.10    2.00
  11   3   8   13.00    2.20
 -13  -3  -8   14.50    1.40
  13  -3   8   16.10    2.10
  13   3   8   19.60    2.70
  13   3   8   13.50    2.00
 -13   3  -8   16.40    2.40
 -13   3  -8   20.90    2.50
 -15  -3  -8   30.00    1.80
  15  -3   8   27.60    2.90
 -15   3  -8   34.20    3.60
 -15   3  -8   40.10    3.50
  15   3   8   34.50    3.20
  15   3   8   34.70    3.80
 -17  -3  -8    0.00    0.60
  17  -3   8    1.90    1.30
  17  -3   8    3.00    1.60
  17   3   8    2.50    1.30
 -17   3  -8    3.00    1.40
  17   3   8    0.50    1.20
 -17   3  -8    1.80    1.50
  19  -3   8    7.20    1.90
 -19  -3  -8    8.90    1.20
  19  -3   8    6.10    1.90
 -19   3  -8    8.40    2.00
  19   3   8   11.10    2.60
  21  -3   8   86.89    5.30
 -21   3  -8   80.29    4.90
  21   3   8   84.99    5.90
  23  -3   8    6.10    2.30
  23   3   8    3.70    2.40
 -24   4   8   -2.00    1.60
  22  -4  -8   20.80    2.80
 -22  -4   8   12.90    1.70
  22   4  -8   17.00    3.80
 -22   4   8   14.20    2.70
 -20  -4   8    6.80    1.30
  20  -4  -8    8.10    1.80
  20   4  -8   10.20    2.80
 -20   4   8   10.40    2.20
 -18  -4   8   -0.10    0.70
  18  -4  -8    1.00    1.00
 -18   4   8    1.30    1.40
 -18   4   8    0.00    1.00
  18   4  -8    0.10    1.50
  16  -4  -8    7.80    1.60
 -16  -4   8    8.40    1.30
 -16   4   8   11.00    2.20
 -16   4   8   12.80    2.20
  16   4  -8   11.60    2.70
  14  -4  -8   12.20    1.90
 -14  -4   8    9.10    1.50
  14   4  -8    9.80    2.10
 -14   4   8    6.20    1.50
 -14   4   8   12.90    2.30
 -12  -4   8    7.50    1.30
  12  -4  -8    6.50    1.50
 -12   4   8    9.00    1.90
  12   4  -8    7.70    1.90
 -12   4   8    9.00    2.00
 -10  -4   8   29.40    2.10
  10  -4  -8   29.70    2.40
  10   4  -8   27.40    3.20
 -10   4   8   28.30    3.10
 -10   4   8   30.90    3.20
   8  -4  -8   42.30    2.80
  -8  -4   8   34.00    2.10
   8   4  -8   53.09    3.70
  -8   4   8   43.80    3.30
  -8   4   8   43.30    3.20
  -6  -4   8   32.40    2.00
   6  -4  -8   32.00    2.40
   6  -4  -8   38.30    2.80
   6   4  -8   32.50    3.30
  -6   4   8   35.40    3.60
   4  -4  -8   23.90    2.70
   4  -4  -8   25.60    2.20
  -4  -4   8   23.20    1.70
   4   4  -8   22.40    2.80
   4   4  -8   27.60    3.00
  -4   4   8   30.90    3.40
  -2  -4   8    0.30    0.70
   2  -4  -8    1.40    1.00
   2   4  -8   -0.60    0.90
   2   4  -8    0.90    1.10
  -2   4   8    0.30    1.10
   0  -4   8   85.39    4.20
   0  -4  -8   84.59    4.10
   0   4  -8   91.89    4.60
  -2  -4  -8   56.69    3.30
   2  -4   8   54.39    3.20
  -2   4  -8   57.19    3.80
   2   4   8   59.29    4.10
  -2   4  -8   58.99    3.50
   4  -4   8  182.48    6.40
  -4  -4  -8  178.78    6.40
  -4   4  -8  178.98    7.10
   4   4   8  178.18    7.20
  -4   4  -8  175.48    6.70
  -6  -4  -8   39.40    2.70
   6  -4   8   40.00    2.80
  -6   4  -8   45.00    3.10
   6   4   8   45.80    3.50
  -6   4  -8   35.60    3.50
  -8  -4  -8   38.70    2.60
   8  -4   8   46.90    3.10
   8   4   8   40.80    3.90
  -8   4  -8   29.70    3.30
  -8   4  -8   39.50    3.60
 -10  -4  -8   71.39    3.40
 -10   4  -8   65.59    4.50
  10   4   8   72.89    4.40
 -10   4  -8   70.89    4.20
 -12  -4  -8   15.70    1.80
  12  -4   8   19.60    2.90
  12   4   8   17.70    2.70
 -12   4  -8   19.20    2.80
 -12   4  -8   17.90    2.90
  14  -4   8   48.00    4.70
 -14  -4  -8   49.40    2.70
 -14   4  -8   48.40    3.80
  14   4   8   46.30    3.70
  16  -4   8   -0.20    1.30
 -16  -4  -8   -0.40    0.70
 -16   4  -8    1.70    1.60
  16   4   8    0.80    1.30
 -18  -4  -8    0.20    0.80
  18  -4   8   -0.80    2.10
 -18   4  -8    1.70    1.70
  18   4   8    0.20    1.20
  17  -5  -8   11.90    2.40
  17   5  -8    4.70    2.20
  15  -5  -8    7.30    1.80
 -15  -5   8    7.60    1.60
  15   5  -8   13.40    2.90
 -15   5   8    6.30    2.10
  13  -5  -8    7.70    1.80
 -13  -5   8    5.90    1.40
 -13   5   8    5.00    1.90
  13   5  -8    8.80    2.30
 -13   5   8    6.20    2.20
 -11  -5   8    1.90    1.10
  11  -5  -8    4.30    1.40
 -11   5   8    0.90    1.70
 -11   5   8    0.90    1.70
  11   5  -8    0.60    1.40
  -9  -5   8    6.90    1.40
   9  -5  -8    6.80    2.00
   9   5  -8    4.10    1.80
  -9   5   8    2.20    1.90
   7  -5  -8   38.60    3.80
  -7  -5   8   26.80    2.00
   7   5  -8   31.10    3.60
   5  -5  -8   50.79    3.70
  -5   5   8   57.89    5.20
   3  -5  -8   15.90    2.50
  -3   5   8   25.50    3.50
   1  -5  -8   26.90    2.90
  -1   5   8   31.80    4.10
  -1  -5  -8    2.00    1.30
  -1   5  -8    3.00    1.60
   1   5   8    0.70    1.20
  -3  -5  -8  105.89    5.10
   3  -5   8  105.39    5.60
  -3   5  -8  102.09    5.60
   3   5   8  107.69    6.00
   5  -5   8   10.60    2.40
  -5  -5  -8    5.40    1.50
   5   5   8    7.40    2.00
  -7  -5  -8    3.10    1.30
   7  -5   8    1.80    1.50
   7   5   8    1.70    1.40
  -9  -5  -8   -0.10    1.00
   9  -5   8    0.30    1.30
   9   5   8   -1.00    1.10
 -11   5  -8   54.09    7.10
 -30   0   9    0.20    0.90
 -28   0   9    0.90    0.90
  28   0  -9    0.80    2.20
  26   0  -9    1.60    1.40
  26   0  -9   -0.50    1.10
 -26   0   9    1.00    0.70
  24   0  -9    0.00    1.10
 -24   0   9    0.60    0.70
  24   0  -9   -0.20    0.60
  22   0  -9    0.20    1.00
  22   0  -9    0.20    0.60
 -22   0   9   -0.80    0.50
 -20   0   9   -0.10    0.60
  20   0  -9   -0.90    0.40
  20   0  -9    0.70    0.90
  18   0  -9   -0.70    0.60
 -18   0   9   -1.00    0.50
  18   0  -9   -0.40    0.50
 -16   0   9    0.10    0.50
  16   0  -9   -0.30    0.60
  16   0  -9    0.10    0.70
  14   0  -9    0.20    0.80
 -14   0   9    0.00    0.40
  14   0  -9    1.20    0.60
 -12   0   9    0.50    0.40
  12   0  -9   -0.10    0.60
 -12   0   9    0.30    0.30
  12   0  -9    0.50    0.50
 -10   0   9    0.30    0.40
  10   0  -9   -0.60    0.40
  10   0  -9   -0.10    0.40
 -10   0   9   -0.10    0.20
   8   0  -9   -0.30    0.40
  -8   0   9    0.60    0.40
   8   0  -9    0.00    0.30
   6   0  -9    0.70    0.50
   6   0  -9    0.00    0.10
  -6   0   9   -0.20    0.30
   6   0  -9    0.00    0.40
  -4   0   9   -0.30    0.30
  -4   0   9    0.60    0.50
   4   0  -9    0.00    0.10
   4   0  -9   -0.10    0.30
   2   0  -9    0.80    0.50
   2   0  -9    0.10    0.20
  -2   0   9   -0.30    0.30
  -2   0   9   -0.20    0.30
   0   0  -9    0.20    0.40
   0   0   9    0.20    0.30
   0   0  -9   -0.30    0.10
   0   0   9    0.30    0.40
  -2   0  -9    0.50    0.20
   2   0   9    0.10    0.40
   2   0   9    0.90    0.50
  -2   0  -9    0.10    0.60
   4   0   9   -0.10    0.40
  -4   0  -9    0.00    0.50
   4   0   9   -0.40    0.30
  -4   0  -9   -0.20    0.20
   6   0   9   -0.30    0.40
  -6   0  -9   -0.70    0.50
  -6   0  -9   -0.10    0.20
   6   0   9    0.40    0.60
  -8   0  -9    0.30    0.30
   8   0   9    0.20    0.60
  -8   0  -9    0.70    0.60
 -10   0  -9    0.10    0.60
 -10   0  -9    0.80    0.50
  10   0   9   -0.30    0.60
  12   0   9    0.30    0.80
 -12   0  -9   -0.80    0.70
 -12   0  -9   -0.40    0.50
 -14   0  -9    0.70    0.60
  14   0   9   -0.20    0.80
 -14   0  -9    0.40    0.90
  16   0   9    0.10    0.90
 -16   0  -9    0.70    0.70
  18   0   9    0.30    1.10
 -18   0  -9    0.00    0.70
 -20   0  -9    0.80    0.90
  20   0   9    0.70    1.30
 -22   0  -9   -0.50    0.80
  22   0   9    0.10    1.30
  24   0   9    0.30    1.80
 -24   0  -9   -1.30    0.80
 -26   0  -9   -0.40    1.20
  26   0   9   -0.40    1.80
  33   1  -9   -1.80    2.10
 -31  -1   9    1.30    0.90
  31   1  -9   -1.00    1.60
  29  -1  -9    0.90    1.00
 -29  -1   9    0.90    0.90
  29   1  -9   -0.70    1.40
  27  -1  -9   52.29    3.30
 -27  -1   9   55.69    2.60
 -27   1   9   55.29    3.00
  27   1  -9   59.89    4.80
  25  -1  -9    0.30    0.80
 -25  -1   9    2.40    0.80
  25   1  -9    4.30    1.90
 -25   1   9    1.30    0.70
 -23  -1   9    8.80    1.00
  23  -1  -9   11.80    1.70
  23   1  -9    9.60    2.20
 -23   1   9   15.90    1.80
  21  -1  -9    5.70    1.20
 -21  -1   9    5.00    0.80
 -21   1   9    7.00    1.10
  21   1  -9    7.50    1.20
  21   1  -9    9.80    2.00
 -19  -1   9    1.00    0.50
  19  -1  -9    0.30    0.50
 -19   1   9    0.20    0.70
  19   1  -9   -0.20    0.40
 -19   1   9   -0.20    0.40
  19   1  -9   -0.60    0.70
 -17  -1   9    0.10    0.40
  17  -1  -9    0.40    0.60
 -17   1   9    0.10    0.60
  17   1  -9    0.00    0.90
 -17   1   9    0.00    0.40
  17   1  -9    0.00    0.40
  15  -1  -9   93.59    3.60
 -15  -1   9   95.09    3.00
  15  -1  -9   98.09    3.90
 -15   1   9   94.79    3.40
  15   1  -9   93.99    4.50
 -15   1   9   98.99    3.60
  15   1  -9   94.69    3.50
  13  -1  -9   24.30    1.70
  13  -1  -9   27.90    1.70
 -13  -1   9   28.00    1.30
 -13   1   9   24.10    1.50
  13   1  -9   28.50    2.30
 -13   1   9   26.80    1.60
  13   1  -9   23.20    1.60
 -11  -1   9   20.20    1.10
  11  -1  -9   18.00    1.40
  11  -1  -9   20.20    1.50
  11   1  -9   17.90    1.40
  11   1  -9   21.60    2.20
 -11   1   9   18.00    1.30
 -11   1   9   18.60    1.30
  -9  -1   9   39.90    1.60
   9  -1  -9   42.90    1.90
   9  -1  -9   41.30    2.10
  -9   1   9   40.90    2.00
   9   1  -9   38.50    2.50
  -9   1   9   40.10    1.90
   9   1  -9   38.90    2.00
   7  -1  -9  186.78    5.60
  -7  -1   9  196.28    4.90
   7  -1  -9  189.68    5.10
  -7   1   9  190.58    5.00
   7   1  -9  199.58    6.40
   7   1  -9  192.48    5.70
  -7   1   9  191.88    5.60
  -5  -1   9  103.39    2.90
   5  -1  -9  107.39    3.30
   5  -1  -9  104.59    3.60
   5   1  -9  106.09    3.80
  -5   1   9  109.59    3.70
   5   1  -9  111.69    4.30
  -5   1   9  105.69    3.20
  -3  -1   9   38.40    1.40
   3  -1  -9   40.50    2.00
   3  -1  -9   37.50    1.60
  -3   1   9   37.60    1.90
   3   1  -9   38.50    2.10
   3   1  -9   38.50    1.30
   3   1  -9   39.40    2.40
  -3   1   9   37.60    1.60
   1  -1  -9    5.10    0.90
  -1  -1   9    7.00    0.70
   1  -1  -9    6.60    0.70
  -1  -1   9    6.60    1.10
   1   1  -9    8.00    0.70
  -1   1   9    5.70    1.00
  -1   1   9    6.90    0.90
   1   1  -9    6.20    1.10
  -1  -1  -9    3.70    0.60
  -1  -1  -9    3.80    0.70
   1  -1   9    5.00    1.00
   1  -1   9    2.60    0.40
  -1   1  -9    4.10    0.60
   1   1   9    4.00    0.80
  -1   1  -9    3.80    0.80
   1   1   9    4.10    0.70
   3  -1   9  136.39    4.60
   3  -1   9  135.69    3.50
  -3  -1  -9  137.49    3.70
  -3  -1  -9  137.99    4.30
  -3   1  -9  135.79    3.80
   3   1   9  130.59    4.30
  -3   1  -9  138.59    4.80
   3   1   9  137.59    4.50
  -5  -1  -9   11.60    0.80
  -5  -1  -9   13.30    1.30
   5  -1   9    8.10    1.10
  -5   1  -9   12.10    1.50
  -5   1  -9   12.40    1.00
   5   1   9   13.60    1.50
   5   1   9   13.50    1.40
  -7  -1  -9    1.30    0.40
   7  -1   9    1.30    0.70
  -7  -1  -9    0.40    0.60
  -7   1  -9    0.40    0.70
   7   1   9    1.50    0.70
  -7   1  -9    0.70    0.50
   7   1   9    1.20    0.70
   9  -1   9    9.10    1.40
  -9  -1  -9    8.90    0.80
  -9  -1  -9    9.80    1.20
  -9   1  -9    6.90    1.40
  -9   1  -9   10.00    1.20
   9   1   9    8.90    1.50
   9   1   9   11.00    1.40
  11  -1   9  531.85   13.90
 -11  -1  -9  515.35   12.20
  11   1   9  503.65   13.00
 -11   1  -9  541.95   14.10
 -11   1  -9  534.35   12.90
  11   1   9  532.25   14.30
  13  -1   9   32.20    2.70
 -13  -1  -9   31.80    1.50
 -13   1  -9   31.80    2.00
 -13   1  -9   33.70    2.60
  13   1   9   34.40    3.30
 -15  -1  -9  142.29    4.30
  15  -1   9  147.49    6.00
  15   1   9  143.49    6.20
 -15   1  -9  148.89    5.90
 -15   1  -9  146.79    5.00
  17  -1   9    1.00    0.90
 -17  -1  -9    0.30    0.50
 -17   1  -9    0.90    0.90
  17   1   9    0.50    0.90
 -17   1  -9    0.60    0.60
 -19  -1  -9   44.60    2.30
  19  -1   9   41.70    3.50
 -19   1  -9   45.40    3.30
 -19   1  -9   43.60    2.80
  21  -1   9   22.30    3.00
  21   1   9   25.80    3.40
 -21   1  -9   23.20    2.60
 -23  -1  -9    4.20    1.10
  23  -1   9    8.50    2.30
 -23   1  -9    4.70    1.60
  23   1   9    8.20    2.20
 -25  -1  -9   13.20    1.90
  25  -1   9    6.00    2.10
 -25   1  -9   13.90    2.30
  25   1   9   13.90    3.00
 -30  -2   9    0.30    0.90
  30  -2  -9    0.70    1.30
  30   2  -9   -0.10    1.80
 -28  -2   9   12.90    1.40
  28  -2  -9   15.50    2.30
  28   2  -9   13.20    3.00
 -26  -2   9   16.20    1.60
  26  -2  -9   13.20    2.10
  26   2  -9   13.40    2.80
 -24  -2   9   21.30    1.60
  24  -2  -9   21.50    2.50
 -24   2   9   23.10    2.50
 -24   2   9   26.70    2.80
  24   2  -9   16.00    2.80
 -22  -2   9   16.70    1.40
  22  -2  -9   14.30    1.90
  22   2  -9   19.80    3.00
 -22   2   9   18.80    2.30
 -22   2   9   17.10    2.10
 -20  -2   9  112.99    3.80
  20  -2  -9  115.69    4.90
  20   2  -9  118.39    6.10
 -20   2   9  113.49    4.70
 -20   2   9  109.89    4.50
  18  -2  -9  147.09    5.60
 -18  -2   9  159.98    4.70
 -18   2   9  162.68    5.50
  18   2  -9  144.59    6.70
 -18   2   9  147.59    5.50
  16  -2  -9 1368.66   31.60
 -16  -2   9 1370.76   30.30
  16   2  -9 1357.86   30.90
 -16   2   9 1315.57   31.50
  16   2  -9 1383.66   33.50
 -16   2   9 1381.96   31.40
 -14  -2   9   93.79    3.20
  14  -2  -9   92.39    3.90
 -14   2   9   92.89    3.90
 -14   2   9   93.79    4.00
  14   2  -9   93.49    4.80
  14   2  -9  104.99    3.90
  12  -2  -9   15.90    1.70
 -12  -2   9   16.90    1.20
 -12   2   9   15.90    1.70
  12   2  -9   18.70    1.70
  12   2  -9   16.20    2.30
 -12   2   9   17.20    1.80
  10  -2  -9   12.70    1.40
 -10  -2   9    8.90    0.90
 -10   2   9   10.60    1.30
  10   2  -9   11.90    1.40
 -10   2   9    9.20    1.40
  10   2  -9   12.80    1.90
  -8  -2   9 1751.12   39.50
   8  -2  -9 1829.02   40.70
  -8   2   9 1828.32   40.90
   8   2  -9 1835.92   40.70
   8   2  -9 1801.82   42.00
  -8   2   9 1869.31   40.70
   6  -2  -9   96.89    3.60
  -6  -2   9   96.79    2.90
   6  -2  -9   99.09    3.60
  -6   2   9   96.09    3.90
   6   2  -9   99.09    3.90
   6   2  -9   95.39    4.30
  -4  -2   9    3.90    0.60
   4  -2  -9    3.30    0.80
   4  -2  -9    4.00    0.90
  -4   2   9    3.20    0.90
   4   2  -9    1.30    0.90
   4   2  -9    2.90    0.80
   2  -2  -9   10.40    1.20
   2  -2  -9   10.50    1.20
  -2  -2   9    9.50    0.70
  -2   2   9    9.60    1.40
   2   2  -9   10.90    1.10
   2   2  -9   10.00    1.40
  -2   2   9   13.50    1.30
   2   2  -9    8.40    1.40
   0  -2  -9   60.59    2.60
   0  -2   9   61.09    1.80
   0  -2   9   58.59    3.00
   0  -2  -9   61.59    2.50
   0   2  -9   62.49    3.10
   0   2   9   59.29    2.40
   0   2  -9   58.69    2.40
   0   2   9   62.79    3.10
   2  -2   9    6.10    0.60
  -2  -2  -9    5.60    0.90
  -2  -2  -9    6.00    0.90
   2  -2   9    5.90    1.10
  -2   2  -9    6.10    1.00
  -2   2  -9    5.70    1.20
   2   2   9    8.00    1.20
   2   2   9    6.50    1.30
   4  -2   9  168.48    5.60
  -4  -2  -9  164.28    4.90
  -4  -2  -9  174.48    5.00
  -4   2  -9  171.68    6.10
   4   2   9  171.68    5.90
  -4   2  -9  162.08    5.10
   4   2   9  163.98    5.40
  -6  -2  -9   32.50    1.70
   6  -2   9   34.00    2.20
   6   2   9   29.30    2.30
  -6   2  -9   30.40    2.00
   6   2   9   30.40    2.20
  -6   2  -9   30.90    2.40
  -8  -2  -9    1.80    0.50
   8  -2   9    0.60    0.70
   8   2   9    2.10    0.90
  -8   2  -9    0.30    0.60
   8   2   9    1.20    1.00
  -8   2  -9    0.70    0.80
 -10  -2  -9    2.30    0.60
  10  -2   9    1.70    0.80
 -10   2  -9    1.90    1.20
  10   2   9    0.50    0.80
 -10   2  -9   -0.10    0.60
  10   2   9    0.20    1.10
  12  -2   9    2.20    1.00
 -12  -2  -9    2.90    0.60
  12   2   9    3.00    1.30
 -12   2  -9    4.50    1.20
  12   2   9    3.20    1.10
 -12   2  -9    1.80    1.10
  14  -2   9   18.30    2.30
 -14  -2  -9   20.60    1.40
  14   2   9   22.40    2.30
 -14   2  -9   22.00    2.40
 -14   2  -9   20.60    2.70
  14   2   9   22.40    3.00
  16  -2   9    5.80    1.50
 -16  -2  -9    5.00    0.80
 -16   2  -9    7.40    1.60
  16   2   9    6.30    1.60
 -16   2  -9    7.10    1.60
 -18  -2  -9   50.49    2.30
  18  -2   9   53.19    3.70
 -18   2  -9   46.40    3.20
  18   2   9   60.09    4.40
 -18   2  -9   52.09    3.90
  20  -2   9    1.20    1.50
 -20  -2  -9    0.50    0.60
  20  -2   9   -0.60    1.10
 -20   2  -9   -0.40    1.30
  20   2   9   -0.50    1.30
 -20   2  -9    1.60    1.20
  22  -2   9    0.30    1.30
 -22  -2  -9   -0.10    0.70
  22  -2   9   -0.50    1.20
 -22   2  -9   -0.10    1.10
  22   2   9   -0.20    1.50
 -24  -2  -9    5.60    1.70
  24  -2   9    6.90    2.10
  24   2   9    3.50    2.00
 -24   2  -9    6.20    1.90
 -27  -3   9   88.09    3.80
  27  -3  -9   86.79    5.00
  27   3  -9   92.79    6.50
 -27   3   9  101.29    6.20
  25  -3  -9   14.90    2.30
 -25  -3   9   18.60    1.70
  25   3  -9   15.40    3.20
 -25   3   9   16.90    2.70
 -23  -3   9   10.20    1.40
  23  -3  -9    9.00    1.80
  23   3  -9   11.60    2.80
 -23   3   9    8.60    2.00
  21  -3  -9    2.90    1.20
 -21  -3   9    4.20    0.90
 -21   3   9    7.90    1.60
  21   3  -9    2.90    1.70
 -21   3   9    3.30    1.30
 -19  -3   9  259.37    7.40
  19  -3  -9  246.58    8.50
 -19   3   9  254.07    8.50
 -19   3   9  273.67    9.00
  19   3  -9  262.37   10.20
  17  -3  -9    8.60    1.60
 -17  -3   9    8.30    1.10
 -17   3   9    8.30    1.80
 -17   3   9   11.80    1.90
  17   3  -9   10.30    2.40
 -15  -3   9    0.60    0.60
  15  -3  -9   -0.70    0.70
  15   3  -9    3.40    1.50
 -15   3   9    1.00    1.00
 -15   3   9    1.30    0.90
  13  -3  -9   69.09    3.50
 -13  -3   9   67.99    2.80
  13   3  -9   67.49    4.30
 -13   3   9   70.69    3.80
 -13   3   9   70.09    3.80
  11  -3  -9   73.09    3.50
 -11  -3   9   72.89    2.90
  11   3  -9   74.99    4.50
 -11   3   9   71.39    3.80
 -11   3   9   72.79    3.80
  11   3  -9   71.59    3.40
  -9  -3   9  206.58    5.90
   9  -3  -9  205.78    6.60
   9   3  -9  216.88    6.80
  -9   3   9  203.58    7.00
   9   3  -9  200.18    7.80
  -9   3   9  201.98    7.20
  -7  -3   9   60.99    2.50
   7  -3  -9   56.09    3.10
   7  -3  -9   60.39    3.00
  -7   3   9   55.19    3.40
   7   3  -9   63.99    3.30
   7   3  -9   57.89    3.70
   5  -3  -9  605.84   15.50
  -5  -3   9  597.14   14.20
   5  -3  -9  618.24   15.10
  -5   3   9  613.14   16.10
   5   3  -9  601.04   15.70
   5   3  -9  597.64   16.60
  -3  -3   9    8.00    0.90
   3  -3  -9    9.60    1.30
   3  -3  -9    5.90    1.20
   3   3  -9    7.70    1.60
  -3   3   9    8.90    1.60
   3   3  -9    9.60    1.70
   1  -3  -9   50.39    2.80
  -1  -3   9   51.29    3.00
   1  -3  -9   50.69    2.40
  -1  -3   9   48.10    1.90
  -1   3   9   59.09    3.40
   1   3  -9   50.69    3.30
   1   3  -9   45.30    3.00
  -1  -3  -9    9.70    1.50
  -1  -3  -9    8.50    1.50
   1  -3   9    9.20    1.50
   1   3   9    9.00    1.70
  -1   3  -9    7.60    1.30
  -1   3  -9    7.40    1.70
   3  -3   9   96.49    4.30
  -3  -3  -9   93.79    3.80
   3   3   9   95.99    4.60
  -3   3  -9   98.09    4.00
  -3   3  -9   94.19    4.60
  -5  -3  -9   50.09    2.60
   5  -3   9   51.69    3.00
  -5   3  -9   55.39    3.00
  -5   3  -9   56.19    3.50
  -7  -3  -9   -0.40    0.50
   7  -3   9    1.20    0.80
   7   3   9    0.50    1.00
  -7   3  -9    1.20    1.00
  -7   3  -9    0.80    0.80
   9  -3   9    0.10    0.80
  -9  -3  -9    0.30    0.60
  -9   3  -9   -0.40    0.80
   9   3   9   -0.70    0.70
   9   3   9   -0.20    1.00
  -9   3  -9    0.00    0.70
  11  -3   9  107.59    4.70
 -11  -3  -9  107.09    3.90
  11   3   9  108.69    5.30
  11   3   9  107.09    5.10
 -11   3  -9  106.59    4.80
 -11   3  -9  113.89    5.60
 -13  -3  -9    0.00    0.60
  13  -3   9    1.10    1.00
 -13   3  -9    0.20    0.90
 -13   3  -9    0.50    1.00
  13   3   9   -1.50    1.10
  13   3   9    0.90    1.10
 -15  -3  -9   21.20    1.60
  15  -3   9   20.80    2.60
 -15   3  -9   23.50    2.80
  15   3   9   21.90    3.20
 -15   3  -9   20.90    2.90
  15   3   9   18.70    2.40
 -17  -3  -9    3.00    0.80
  17  -3   9    2.90    1.40
 -17   3  -9    5.20    1.80
  17   3   9    6.90    2.10
 -17   3  -9    1.70    1.30
  19  -3   9    0.00    1.10
 -19  -3  -9    0.30    0.70
  19  -3   9   -0.60    1.20
 -19   3  -9   -0.50    1.00
  19   3   9   -1.10    1.30
  21  -3   9    0.60    1.50
 -21  -3  -9    0.80    0.70
 -21   3  -9   -0.30    1.20
  21   3   9    0.30    1.50
 -24   4   9    1.00    1.40
 -22  -4   9    3.80    1.10
  22  -4  -9    5.50    1.70
 -22   4   9    7.00    2.00
  22   4  -9    6.00    2.50
  20  -4  -9    1.70    1.20
 -20  -4   9    0.90    0.80
 -20   4   9    1.60    1.30
  20   4  -9    3.00    1.70
 -18  -4   9   10.00    1.40
  18  -4  -9   13.70    2.10
  18   4  -9   15.80    3.00
 -18   4   9   19.20    2.80
 -18   4   9   17.00    2.60
  16  -4  -9   68.09    4.00
 -16  -4   9   72.19    3.30
 -16   4   9   68.09    4.30
  16   4  -9   71.49    5.10
 -16   4   9   67.69    4.40
  14  -4  -9    1.00    1.00
 -14  -4   9    2.10    0.80
 -14   4   9    1.30    1.20
  14   4  -9    0.40    1.20
 -14   4   9    0.20    1.10
  12  -4  -9    6.80    1.50
 -12  -4   9    5.10    1.10
 -12   4   9    4.60    1.60
 -12   4   9    7.90    1.90
  12   4  -9    4.30    1.60
  10  -4  -9    5.20    1.40
 -10  -4   9    5.60    1.10
  10   4  -9    4.60    1.60
 -10   4   9    8.10    1.80
 -10   4   9    5.40    1.70
   8  -4  -9   27.30    3.00
   8  -4  -9   29.20    2.40
  -8  -4   9   26.50    1.90
  -8   4   9   27.20    2.70
  -8   4   9   27.60    3.10
   8   4  -9   31.00    3.70
  -6  -4   9    0.40    0.70
   6  -4  -9    0.40    0.80
   6  -4  -9    0.30    0.90
   6   4  -9   -0.10    1.20
   6   4  -9    1.70    1.20
  -6   4   9    1.90    1.20
   4  -4  -9  124.59    5.40
  -4  -4   9  124.59    4.20
   4  -4  -9  120.59    5.70
  -4   4   9  119.89    5.80
   4   4  -9  129.39    5.50
   4   4  -9  130.09    6.00
   2  -4  -9    3.30    1.30
  -2  -4   9    5.40    1.40
  -2   4   9    3.80    1.50
   2   4  -9    4.80    1.50
   2   4  -9    4.80    1.50
   0  -4   9   42.80    3.00
   0  -4  -9   36.40    2.70
   0   4  -9   45.60    3.30
   0   4   9   39.60    3.80
  -2  -4  -9   10.60    1.80
   2  -4   9   12.80    1.90
  -2   4  -9    8.30    2.00
   2   4   9   10.30    2.00
  -4  -4  -9  303.57    9.40
   4  -4   9  311.37    9.60
  -4   4  -9  328.07   10.70
   4   4   9  315.17   10.60
  -6  -4  -9   56.89    3.20
   6  -4   9   53.99    3.30
   6   4   9   61.09    4.20
  -6   4  -9   54.19    3.70
  -6   4  -9   54.29    3.90
  -8  -4  -9    5.20    1.20
   8  -4   9    8.50    1.70
   8   4   9    6.10    1.60
  -8   4  -9    6.70    1.90
  -8   4  -9    8.00    1.80
 -10  -4  -9   10.00    1.50
  10   4   9   10.50    2.10
 -10   4  -9    9.60    2.20
 -10   4  -9   10.10    2.10
 -12  -4  -9   45.60    2.70
 -12   4  -9   48.60    4.80
 -12   4  -9   46.90    3.80
  12   4   9   48.00    3.80
 -14  -4  -9    2.20    0.90
  14  -4   9    3.70    1.80
 -14   4  -9    1.10    1.40
 -14   4  -9    4.60    1.90
  14   4   9    5.40    1.70
  16  -4   9    0.40    1.50
 -16  -4  -9   -0.50    0.70
  16   4   9   -1.10    1.40
 -16   4  -9    1.20    1.60
  18   4   9   72.39    4.60
 -18   4  -9  112.49   10.70
 -15  -5   9    0.00    0.80
  15  -5  -9    0.10    1.20
  15   5  -9   -1.00    1.30
 -15   5   9   -0.90    1.50
 -15   5   9    0.40    1.60
 -13  -5   9    7.00    1.50
  13  -5  -9    6.20    1.80
  13   5  -9   11.30    2.60
 -13   5   9    8.90    2.30
 -13   5   9   10.60    2.60
  11  -5  -9    0.60    1.30
  11  -5  -9    2.60    1.40
 -11  -5   9    1.00    0.90
 -11   5   9    1.70    1.70
  11   5  -9    3.00    1.90
 -11   5   9    0.60    1.70
   9  -5  -9    2.70    1.50
  -9  -5   9    3.30    1.10
  -9   5   9    1.00    1.70
   9   5  -9    4.80    2.20
   7  -5  -9   87.29    5.00
   7   5  -9   93.39    5.50
   5  -5  -9  115.09    5.60
   5   5  -9  107.29    5.80
   3  -5  -9    0.40    1.30
  -3   5   9    0.10    1.70
   1  -5  -9   10.40    2.10
  -1   5   9   14.90    2.90
  -1   5  -9   87.09    5.20
   1   5   9   77.49    5.20
  -3  -5  -9  123.19    5.40
  -3   5  -9  114.79    6.10
   3   5   9  116.59    6.30
   5  -5   9    4.10    1.90
  -5  -5  -9    1.80    1.30
   5   5   9    0.80    1.50
  -5   5  -9    5.00    2.00
  -7  -5  -9   -0.10    0.90
   7  -5   9    0.70    1.60
   7   5   9    0.90    1.60
   9  -5   9    3.10    1.70
 -30   0  10   55.99    3.10
 -28   0  10   72.09    3.40
  26   0 -10  321.77    9.40
  26   0 -10  325.57   11.10
 -26   0  10  320.07    8.90
  24   0 -10    3.80    1.50
  24   0 -10    2.30    1.00
 -24   0  10    5.10    1.10
  22   0 -10   21.70    2.10
 -22   0  10   20.80    1.80
  22   0 -10   20.30    2.60
 -20   0  10   10.30    1.30
  20   0 -10   10.90    1.80
  20   0 -10   10.70    1.50
  18   0 -10    7.10    1.30
  18   0 -10    5.40    1.30
 -18   0  10    8.70    1.10
  16   0 -10    7.30    1.50
 -16   0  10    7.30    1.00
  16   0 -10    4.60    1.10
  14   0 -10  106.99    4.30
 -14   0  10  105.99    3.50
  14   0 -10  107.59    3.90
 -12   0  10   15.40    1.30
  12   0 -10   10.50    1.30
  12   0 -10   12.70    1.60
  10   0 -10   28.60    2.00
  10   0 -10   27.70    1.80
 -10   0  10   32.80    1.60
   8   0 -10  331.87    8.90
  -8   0  10  321.67    8.00
   8   0 -10  317.37    8.60
   6   0 -10   34.70    2.00
   6   0 -10   32.20    1.90
  -6   0  10   33.70    1.60
   6   0 -10   31.50    0.90
  -4   0  10   53.29    2.40
  -4   0  10   55.79    2.10
   4   0 -10   52.99    2.40
   4   0 -10   53.19    1.40
   2   0 -10   22.00    0.80
  -2   0  10   20.50    1.30
   2   0 -10   19.10    1.50
  -2   0  10   18.50    1.40
   0   0 -10  514.15   12.80
   0   0  10  505.95   12.60
   0   0 -10  533.35   11.40
   0   0  10  511.45   12.20
  -2   0 -10    3.50    0.80
  -2   0 -10    3.40    0.40
   2   0  10    2.50    0.80
   2   0  10    4.80    0.80
  -4   0 -10  557.04   13.50
  -4   0 -10  537.75   12.10
   4   0  10  530.05   13.50
   4   0  10  539.75   12.80
  -6   0 -10   16.00    1.60
  -6   0 -10   11.00    0.80
   6   0  10   13.30    1.30
   6   0  10    9.40    1.40
   8   0  10  140.99    5.10
  -8   0 -10  142.39    3.90
  -8   0 -10  141.39    5.00
 -10   0 -10    1.40    0.60
  10   0  10    1.60    0.90
 -10   0 -10    1.10    0.80
 -12   0 -10 1987.80   45.70
  12   0  10 2047.20   46.40
 -12   0 -10 2043.40   44.20
 -14   0 -10   96.09    4.20
  14   0  10   84.29    4.40
 -14   0 -10   89.49    3.20
  16   0  10  399.36   12.50
 -16   0 -10  403.06   10.30
 -18   0 -10    1.00    0.90
  18   0  10    3.60    1.40
 -20   0 -10  389.66   10.70
  20   0  10  394.96   12.90
 -22   0 -10  154.28    5.60
  22   0  10  148.09    7.30
 -24   0 -10   35.60    3.20
 -33  -1  10   47.90    3.30
  33   1 -10   47.60    5.30
 -31  -1  10   -0.80    1.00
  31   1 -10    1.10    1.80
  29  -1 -10    2.30    1.30
 -29  -1  10    1.50    0.90
 -29   1  10    0.70    0.80
  29   1 -10    0.50    1.50
  27  -1 -10   10.30    1.80
 -27  -1  10   13.10    1.50
  27   1 -10    9.70    2.40
 -27   1  10   12.30    1.70
 -25  -1  10  112.59    4.00
  25  -1 -10  116.49    4.90
  25   1 -10  116.79    6.20
 -25   1  10  112.39    4.50
 -23  -1  10   47.00    2.30
  23  -1 -10   50.49    3.00
  23   1 -10   50.59    3.90
 -23   1  10   47.80    2.70
  21  -1 -10   12.70    1.70
 -21  -1  10   15.80    1.30
  21   1 -10    9.80    1.90
 -21   1  10   14.90    1.70
  21   1 -10   15.70    1.80
  19  -1 -10  102.89    4.20
 -19  -1  10   94.49    3.30
 -19   1  10   99.49    3.90
  19   1 -10  108.79    5.20
  19   1 -10  100.39    3.90
  17  -1 -10    3.50    1.00
 -17  -1  10    4.30    0.70
 -17   1  10    4.70    1.00
  17   1 -10    3.10    0.80
  17   1 -10    2.60    1.20
  15  -1 -10   95.79    3.80
 -15  -1  10   92.69    3.10
  15   1 -10   94.79    3.70
 -15   1  10   97.69    3.60
 -15   1  10   84.99    3.30
  15   1 -10  100.69    4.60
  13  -1 -10   25.30    1.60
  13  -1 -10   26.00    1.90
 -13  -1  10   26.50    1.40
  13   1 -10   28.50    2.30
 -13   1  10   24.60    1.60
 -13   1  10   23.90    1.60
  13   1 -10   27.10    1.80
 -11  -1  10  313.47    7.70
  11  -1 -10  314.27    8.10
  11  -1 -10  301.47    8.50
 -11   1  10  315.07    8.40
  11   1 -10  319.27    9.50
 -11   1  10  318.97    8.10
  11   1 -10  320.67    8.60
   9  -1 -10    3.00    0.70
   9  -1 -10    2.10    0.70
  -9  -1  10    2.60    0.50
   9   1 -10    0.70    0.50
   9   1 -10    2.80    0.90
  -9   1  10    1.90    0.60
  -9   1  10    2.00    0.60
  -9   1  10    2.20    0.70
   7  -1 -10  631.84   15.30
  -7  -1  10  628.14   14.30
   7  -1 -10  644.84   14.60
   7   1 -10  628.24   15.40
  -7   1  10  640.04   14.60
   7   1 -10  625.74   16.10
  -7   1  10  645.34   15.30
   5  -1 -10   39.40    2.10
   5  -1 -10   36.20    1.60
  -5  -1  10   38.70    1.50
  -5   1  10   36.90    2.00
  -5   1  10   40.70    1.70
   5   1 -10   35.10    2.10
   5   1 -10   37.10    2.40
  -3  -1  10  112.99    3.10
   3  -1 -10  110.09    3.30
  -3  -1  10  112.89    4.20
   3  -1 -10  113.79    3.90
  -3   1  10  113.79    4.00
   3   1 -10  116.29    2.90
   3   1 -10  114.19    4.50
   3   1 -10  113.19    4.10
  -3   1  10  113.19    3.50
   1  -1 -10    1.70    0.50
  -1  -1  10    1.20    0.70
   1  -1 -10    2.20    0.70
  -1  -1  10    1.60    0.40
   1   1 -10    0.90    0.60
  -1   1  10    1.80    0.60
   1   1 -10    2.60    0.50
  -1   1  10    1.30    0.70
  -1  -1 -10  266.17    6.60
  -1  -1 -10  277.77    7.50
   1  -1  10  288.27    6.60
   1  -1  10  264.87    7.80
  -1   1 -10  268.57    8.00
  -1   1 -10  272.67    6.60
   1   1  10  270.37    7.30
   1   1  10  265.67    7.60
   3  -1  10  246.28    7.40
  -3  -1 -10  252.37    6.20
   3  -1  10  249.18    6.10
  -3  -1 -10  249.97    7.00
   3   1  10  248.48    7.10
  -3   1 -10  247.98    6.30
  -3   1 -10  259.07    7.60
   3   1  10  253.37    7.20
   5  -1  10  509.65   13.20
  -5  -1 -10  520.95   12.70
  -5  -1 -10  517.05   11.80
  -5   1 -10  520.65   13.40
   5   1  10  511.25   13.10
   5   1  10  514.85   12.90
  -5   1 -10  523.75   12.20
   7  -1  10    1.80    0.80
  -7  -1 -10    1.00    0.40
  -7  -1 -10    0.40    0.60
  -7   1 -10    1.60    0.80
   7   1  10    1.40    0.80
   7   1  10    0.40    0.60
  -7   1 -10    0.10    0.40
  -9  -1 -10  305.37    7.30
  -9  -1 -10  298.17    8.20
   9  -1  10  298.37    8.90
   9   1  10  299.57    9.10
  -9   1 -10  290.37    7.90
  -9   1 -10  304.67    9.10
   9   1  10  296.47    8.20
 -11  -1 -10  337.17    8.30
  11  -1  10  340.57   10.00
 -11   1 -10  343.97    9.00
  11   1  10  337.97   10.30
 -11   1 -10  326.67   10.10
 -13  -1 -10  155.98    4.50
  13  -1  10  157.98    6.20
  13   1  10  159.08    6.40
 -13   1 -10  161.08    5.20
 -13   1 -10  158.18    6.10
  15  -1  10   17.70    2.30
 -15  -1 -10   18.30    1.30
  15   1  10   19.50    2.60
 -15   1 -10   14.90    2.20
 -15   1 -10   19.80    2.00
 -17  -1 -10    9.00    1.10
  17  -1  10   11.00    2.00
 -17   1 -10   13.00    2.10
 -17   1 -10    5.70    1.20
  17   1  10    9.90    2.10
  19  -1  10   13.60    2.20
 -19  -1 -10   17.70    1.70
 -19   1 -10   14.90    2.00
 -19   1 -10   15.80    2.40
  19   1  10   21.40    3.20
  21  -1  10    3.20    1.50
 -21  -1 -10    1.80    0.80
  21   1  10    6.00    2.00
 -21   1 -10    7.50    1.60
 -23  -1 -10   12.30    1.60
  23  -1  10   19.90    3.00
 -23   1 -10   12.60    2.10
  23   1  10   13.50    2.90
  30  -2 -10   -0.10    1.10
 -30  -2  10    0.50    0.80
  30   2 -10    0.70    1.70
 -28  -2  10    2.10    0.90
  28  -2 -10    4.00    1.50
  28   2 -10    3.40    1.90
 -26  -2  10    3.60    0.90
  26  -2 -10    5.40    1.50
 -26   2  10    3.50    1.30
  26   2 -10    4.20    2.00
 -24  -2  10    9.10    1.30
  24  -2 -10   11.10    1.90
 -24   2  10   13.40    1.90
  24   2 -10   11.20    2.40
  22  -2 -10   11.00    1.90
 -22  -2  10   14.20    1.30
 -22   2  10   12.70    1.80
  22   2 -10   11.40    2.40
  20  -2 -10    3.50    1.20
 -20  -2  10    4.60    0.90
  20   2 -10    6.10    1.80
 -20   2  10    3.10    1.20
 -20   2  10    1.90    0.90
  18  -2 -10   68.69    3.60
 -18  -2  10   67.79    2.60
  18   2 -10   71.39    4.50
 -18   2  10   61.19    3.30
 -18   2  10   63.39    3.30
  16  -2 -10   66.69    3.40
 -16  -2  10   63.49    2.60
  16   2 -10   65.29    3.00
  16   2 -10   64.69    4.20
 -16   2  10   67.89    3.30
 -16   2  10   66.09    3.40
  14  -2 -10   68.99    3.40
 -14  -2  10   71.09    2.60
 -14   2  10   71.39    3.40
  14   2 -10   75.09    4.40
 -14   2  10   71.49    3.40
  14   2 -10   69.59    3.40
  12  -2 -10    3.40    0.90
 -12  -2  10    4.60    0.70
 -12   2  10    5.60    1.20
 -12   2  10    3.00    0.80
  12   2 -10    4.70    1.30
  12   2 -10    3.70    1.00
 -10  -2  10    7.10    0.80
  10  -2 -10    7.30    1.20
 -10   2  10    9.20    1.40
 -10   2  10    6.70    1.30
  10   2 -10    9.20    1.40
  10   2 -10    6.20    1.40
  -8  -2  10  505.25   11.90
   8  -2 -10  506.95   12.90
   8  -2 -10  512.35   12.80
  -8   2  10  507.95   13.30
   8   2 -10  511.05   14.20
   8   2 -10  504.25   13.00
  -8   2  10  534.85   13.00
   6  -2 -10    7.40    1.20
   6  -2 -10    6.90    1.10
  -6  -2  10    9.40    0.80
   6   2 -10    5.50    1.40
  -6   2  10    8.70    1.30
   6   2 -10    7.60    1.20
   4  -2 -10   85.19    3.30
   4  -2 -10   81.99    3.30
  -4  -2  10   85.79    2.60
  -4   2  10   83.09    3.70
   4   2 -10   84.79    4.10
   4   2 -10   84.69    3.80
   2  -2 -10   38.10    2.10
  -2  -2  10   41.30    1.50
   2  -2 -10   41.40    2.10
  -2  -2  10   41.60    2.60
   2   2 -10   39.00    2.70
   2   2 -10   33.20    2.40
  -2   2  10   40.50    2.60
   0  -2 -10  502.15   12.40
   0  -2  10  511.15   11.30
   0  -2  10  510.05   13.10
   0  -2 -10  503.05   12.30
   0   2 -10  489.45   13.30
   0   2  10  487.35   12.20
   0   2  10  486.25   13.10
   0   2 -10  510.15   12.10
   2  -2  10   44.70    2.70
  -2  -2 -10   40.10    2.10
  -2  -2 -10   42.70    2.20
   2   2  10   41.80    2.70
   2   2  10   42.60    2.30
  -2   2 -10   47.30    2.90
  -2   2 -10   42.60    2.10
   4  -2  10   84.79    3.70
  -4  -2 -10   79.49    3.00
  -4  -2 -10   80.29    3.10
   4   2  10   84.39    3.90
  -4   2 -10   82.09    3.20
  -4   2 -10   85.49    4.10
   4   2  10   83.19    3.50
  -6  -2 -10   -0.10    0.40
   6  -2  10    0.10    0.60
  -6   2 -10   -0.20    0.50
   6   2  10    0.20    0.80
   6   2  10    0.50    0.80
  -6   2 -10    0.80    0.80
   8  -2  10   79.79    3.70
  -8  -2 -10   72.59    2.70
  -8   2 -10   67.89    3.90
  -8   2 -10   70.49    3.20
   8   2  10   66.39    3.50
   8   2  10   70.89    3.60
 -10  -2 -10    0.10    0.40
  10  -2  10   -1.00    0.60
  10   2  10    0.90    1.00
 -10   2 -10    0.20    0.70
 -10   2 -10   -0.20    0.90
  10   2  10    0.30    0.80
 -12  -2 -10   26.70    1.50
  12  -2  10   23.00    2.40
 -12   2 -10   29.30    2.60
  12   2  10   24.00    2.40
 -12   2 -10   20.20    2.60
  12   2  10   22.00    2.70
 -14  -2 -10   20.70    1.40
  14  -2  10   17.60    2.30
 -14   2 -10   22.30    2.50
  14   2  10   22.40    3.00
 -14   2 -10   22.30    2.80
  16  -2  10   21.70    2.70
 -16  -2 -10   12.90    1.30
 -16   2 -10   20.80    2.50
 -16   2 -10   18.40    2.60
  16   2  10   17.70    2.80
  18  -2  10   14.60    2.40
 -18  -2 -10   13.40    1.30
 -18   2 -10   14.00    2.40
 -18   2 -10   16.50    2.40
  18   2  10   14.10    2.60
  20  -2  10   10.20    2.20
 -20  -2 -10   13.10    1.40
  20   2  10   17.20    3.10
 -20   2 -10   18.60    2.60
 -20   2 -10   15.70    2.70
  22  -2  10    8.20    2.20
  22  -2  10   12.90    2.40
 -22  -2 -10    9.70    1.40
 -22   2 -10   15.40    2.50
  22   2  10    6.50    2.20
 -27  -3  10    5.80    1.20
  27  -3 -10    3.10    1.60
  27   3 -10    0.10    1.70
  25  -3 -10   89.99    5.00
 -25  -3  10   90.09    3.70
  25   3 -10   91.59    6.30
 -23  -3  10   23.10    1.80
  23  -3 -10   23.00    2.70
  23   3 -10   29.40    4.30
 -23   3  10   36.60    3.50
 -23   3  10   23.30    3.00
  21  -3 -10    1.60    1.10
 -21  -3  10    5.20    1.00
 -21   3  10    5.90    1.80
 -21   3  10    4.60    1.40
  21   3 -10    6.50    2.10
 -19  -3  10   12.70    1.40
  19  -3 -10   15.60    2.10
 -19   3  10   17.00    2.30
  19   3 -10   11.50    2.50
 -19   3  10   10.60    1.90
 -17  -3  10  162.28    5.20
  17  -3 -10  164.78    6.20
 -17   3  10  159.38    6.40
 -17   3  10  171.88    6.50
  17   3 -10  158.58    7.60
  15  -3 -10  124.09    5.20
 -15  -3  10  130.99    4.40
 -15   3  10  129.09    5.50
 -15   3  10  133.59    5.50
  15   3 -10  128.79    6.50
  13  -3 -10   34.00    2.50
 -13  -3  10   37.90    2.10
  13   3 -10   31.90    3.40
 -13   3  10   34.70    3.30
 -13   3  10   41.30    2.90
  11  -3 -10    1.30    0.80
 -11  -3  10    1.10    0.60
  11   3 -10    1.20    1.00
 -11   3  10    1.10    0.90
 -11   3  10    0.60    0.80
  11   3 -10    1.00    0.90
  -9  -3  10    0.70    0.50
   9  -3 -10    0.40    0.60
   9   3 -10    0.70    0.90
  -9   3  10    1.00    0.80
  -9   3  10   -0.20    0.80
   9   3 -10    1.40    1.10
   7  -3 -10  282.77    8.50
  -7  -3  10  273.87    7.30
   7  -3 -10  282.87    8.20
   7   3 -10  267.67    9.40
  -7   3  10  276.67    8.90
   7   3 -10  279.17    8.70
  -5  -3  10   11.50    1.00
   5  -3 -10   12.80    1.70
   5  -3 -10   14.20    1.90
   5   3 -10   11.20    1.90
  -5   3  10   11.20    1.90
   5   3 -10   11.00    1.70
   3  -3 -10   44.00    2.60
   3  -3 -10   42.20    2.30
  -3  -3  10   40.60    1.80
   3   3 -10   38.40    2.80
   3   3 -10   40.00    3.10
  -3   3  10   44.70    3.10
   1  -3 -10   -1.00    0.60
  -1  -3  10    1.80    1.00
   1  -3 -10    0.40    0.70
  -1   3  10    0.90    0.90
   1   3 -10   -0.90    0.60
   1  -3  10  105.69    4.60
  -1  -3 -10  102.99    4.10
   1   3  10  109.29    5.10
  -1   3 -10   97.69    4.70
   3  -3  10   67.09    3.60
  -3  -3 -10   69.69    3.20
   3   3  10   70.09    3.90
  -3   3 -10   68.99    4.00
  -5  -3 -10    8.40    1.20
   5  -3  10   10.40    1.70
  -5   3 -10    9.80    1.70
  -5   3 -10   11.00    2.00
   7  -3  10   40.80    2.80
  -7  -3 -10   37.40    2.20
   7   3  10   38.40    3.50
  -7   3 -10   40.30    3.30
  -7   3 -10   37.00    2.60
  -9  -3 -10   49.10    2.50
   9  -3  10   47.20    3.10
   9   3  10   51.89    3.50
  -9   3 -10   52.79    3.20
  -9   3 -10   49.00    3.60
  11  -3  10    8.90    1.60
 -11  -3 -10    8.80    1.20
  11   3  10   10.50    2.10
  11   3  10    8.20    1.70
 -11   3 -10   12.00    1.90
 -11   3 -10    5.90    1.60
 -13  -3 -10    1.20    0.60
  13  -3  10   -0.20    0.90
 -13   3 -10    0.10    1.20
 -13   3 -10    0.90    1.00
  13   3  10    1.00    1.30
  13   3  10   -0.40    0.80
  15  -3  10   17.30    2.50
 -15  -3 -10   15.20    1.50
 -15   3 -10   19.50    2.70
  15   3  10   16.30    2.40
  15   3  10   18.00    3.00
 -15   3 -10   14.10    2.70
  17  -3  10    5.30    1.80
 -17  -3 -10    4.40    1.00
 -17   3 -10    5.30    2.10
  17   3  10    2.20    1.80
 -17   3 -10    6.10    1.80
  19  -3  10   21.40    3.00
  19  -3  10   18.70    3.10
  19   3  10   19.20    3.30
 -19   3 -10   18.80    2.90
  21   3  10    0.70    1.90
 -24   4  10   30.60    3.70
 -22  -4  10    3.70    1.10
  22  -4 -10    0.20    1.20
  22   4 -10    2.00    2.00
 -22   4  10    1.30    1.50
 -20  -4  10    2.20    0.90
  20  -4 -10    2.00    1.30
 -20   4  10    1.20    1.40
 -20   4  10   -0.50    1.60
  20   4 -10    2.70    1.90
 -18  -4  10    1.00    0.70
  18  -4 -10    0.70    1.10
 -18   4  10    0.00    1.30
 -18   4  10    1.30    1.20
  18   4 -10    1.10    1.50
 -16  -4  10    6.80    1.20
  16  -4 -10    7.40    1.70
 -16   4  10    5.40    1.80
 -16   4  10    7.30    2.00
  16   4 -10    5.10    2.00
 -14  -4  10    5.30    1.10
  14  -4 -10    6.80    1.60
 -14   4  10    4.00    1.60
  14   4 -10    7.80    2.20
 -14   4  10    6.60    1.90
  12  -4 -10    0.60    1.00
 -12  -4  10    0.40    0.70
 -12   4  10    1.10    1.20
 -12   4  10   -0.30    1.10
  12   4 -10    1.90    1.30
 -10  -4  10   10.00    1.40
  10  -4 -10    7.80    1.70
  10  -4 -10    7.80    1.60
 -10   4  10    6.70    1.80
  10   4 -10   11.50    2.30
 -10   4  10    9.40    1.80
   8  -4 -10    1.30    1.10
  -8  -4  10    1.50    0.70
   8  -4 -10    1.10    0.80
  -8   4  10    0.00    1.10
   8   4 -10    2.00    1.40
   6  -4 -10    0.20    1.00
  -6  -4  10    0.40    0.60
   6  -4 -10    1.30    0.90
  -6   4  10   -1.10    1.10
   6   4 -10   -0.80    0.90
   6   4 -10    0.10    1.20
   4  -4 -10   18.00    2.40
   4   4 -10   16.50    2.50
   4   4 -10   21.90    2.70
  -4   4  10   19.00    2.90
  -2  -4  10   32.90    3.10
   2  -4 -10   33.30    3.00
   2   4 -10   37.70    3.60
  -2   4  10   30.90    3.40
   0  -4  10    1.60    1.20
   0  -4 -10    2.50    1.20
   0   4 -10    1.40    1.30
   0   4  10    2.80    1.60
  -2  -4 -10   30.70    2.40
   2  -4  10   31.70    3.00
  -2   4 -10   28.70    3.30
  -4  -4 -10   29.50    2.60
   4  -4  10   32.60    3.00
   4   4  10   30.90    3.60
  -4   4 -10   24.40    3.10
  -6  -4 -10    3.00    1.10
   6  -4  10    1.90    1.10
  -6   4 -10    2.50    1.40
   6   4  10    0.40    1.60
   8  -4  10    2.00    1.20
  -8  -4 -10    0.50    0.90
   8   4  10   -0.10    1.20
  -8   4 -10    3.00    1.40
 -10  -4 -10    2.40    0.90
  10  -4  10    1.30    1.10
 -10   4 -10    5.00    1.70
  10   4  10    1.20    1.50
 -12  -4 -10   72.19    3.40
  12   4  10   74.39    4.80
 -12   4 -10   71.39    4.60
 -12   4 -10   82.99    5.40
  14  -4  10    4.40    2.00
 -14  -4 -10    4.90    1.10
  14   4  10    5.30    1.80
 -14   4 -10    8.70    2.50
 -14   4 -10    4.40    1.90
 -16   4 -10   19.10    3.10
  16   4  10   14.60    2.70
 -15  -5  10    5.80    1.30
  15  -5 -10    9.50    2.20
  15   5 -10    6.30    2.20
 -15   5  10    5.40    2.30
 -13  -5  10   14.30    1.80
  13  -5 -10   12.70    2.30
  13  -5 -10   15.00    2.70
  13   5 -10   10.40    2.90
 -13   5  10   15.70    3.00
 -13   5  10    9.70    2.30
  11  -5 -10    0.80    1.20
  11  -5 -10    4.90    2.30
 -11  -5  10    2.70    1.10
  11   5 -10    3.40    2.00
 -11   5  10    1.20    1.50
  -9  -5  10    8.30    1.50
   9  -5 -10    7.00    1.80
  -9   5  10    7.10    2.20
   9   5 -10    9.30    2.30
   7  -5 -10    2.20    1.40
   7   5 -10    0.10    1.50
  -7   5  10   -0.70    1.60
  -5  -5  10   42.10    3.50
   5  -5 -10   40.80    3.70
   5   5 -10   34.10    3.90
   3  -5 -10   19.70    2.80
  -3  -5  10   17.50    2.80
  -3   5  10   12.60    3.10
   1  -5 -10   -0.80    1.10
  -1   5  10    1.90    1.60
  -1  -5 -10   45.50    3.40
  -1   5 -10   54.99    4.80
   1   5  10   51.59    5.10
  -3  -5 -10   42.70    3.30
  -3   5 -10   53.99    5.10
   3   5  10   44.30    4.40
  -5  -5 -10  151.38    6.20
  -5   5 -10  162.08    7.70
   5   5  10  144.79    7.20
   7  -5  10   29.20    3.90
  -7   5 -10   34.50    4.40
 -32   0  11    1.50    1.10
 -30   0  11   -1.10    0.90
 -28   0  11   -0.50    0.80
 -26   0  11    0.90    0.90
  26   0 -11   -0.20    1.00
  24   0 -11    1.10    1.00
 -24   0  11    0.10    0.70
  24   0 -11   -0.90    0.90
 -22   0  11   -0.30    0.60
  22   0 -11    1.30    0.90
  22   0 -11   -0.50    0.90
  20   0 -11    0.10    0.80
 -20   0  11    0.60    0.60
  20   0 -11   -0.70    1.10
 -18   0  11   -0.30    0.50
  18   0 -11    0.00    1.00
  18   0 -11   -0.80    0.50
  16   0 -11    0.70    0.80
  16   0 -11    0.10    0.50
 -16   0  11   -0.30    0.50
 -14   0  11    0.00    0.50
  14   0 -11    0.10    0.50
  14   0 -11    0.00    0.60
 -12   0  11    0.10    0.50
  12   0 -11    0.70    0.60
  12   0 -11    0.10    0.50
 -10   0  11    0.00    0.40
  10   0 -11   -0.40    0.50
  10   0 -11    0.00    0.40
  -8   0  11   -0.20    0.40
   8   0 -11   -0.20    0.40
   8   0 -11   -0.30    0.50
   6   0 -11   -0.10    0.40
  -6   0  11    0.60    0.60
  -6   0  11   -0.10    0.40
   4   0 -11   -0.10    0.20
  -4   0  11    0.20    0.40
  -4   0  11   -0.50    0.40
   4   0 -11   -0.60    0.40
  -2   0  11   -0.20    0.50
   2   0 -11    0.30    0.50
   2   0 -11    0.10    0.20
  -2   0  11    0.40    0.40
   0   0  11    0.10    0.40
   0   0  11    0.80    0.50
   0   0 -11    0.30    0.20
   0   0 -11    0.20    0.50
   2   0  11   -1.00    0.50
   2   0  11   -0.30    0.50
  -2   0 -11    0.50    0.30
  -2   0 -11    0.00    0.50
  -4   0 -11    0.60    0.60
  -4   0 -11    0.00    0.30
   4   0  11    0.10    0.60
   4   0  11    0.20    0.50
  -6   0 -11   -0.10    0.30
  -6   0 -11   -0.60    0.60
   6   0  11   -0.60    0.60
   8   0  11   -0.80    0.60
  -8   0 -11    0.30    0.40
  -8   0 -11   -0.60    0.60
 -10   0 -11    0.40    0.60
  10   0  11   -0.20    0.70
 -10   0 -11    1.10    0.80
 -12   0 -11    0.50    0.90
 -12   0 -11    0.20    0.50
  12   0  11   -0.80    0.80
 -14   0 -11   -0.70    0.80
 -14   0 -11   -1.10    0.60
  14   0  11   -0.20    0.80
  16   0  11    0.00    0.90
 -16   0 -11    0.70    0.80
 -18   0 -11   -0.20    0.90
  18   0  11    0.00    1.00
 -20   0 -11    0.60    0.80
  20   0  11    1.10    1.20
  22   0  11   -1.00    1.10
 -22   0 -11    0.50    0.90
  24   0  11    0.80    2.00
 -24   0 -11    0.10    1.10
  33   1 -11   39.40    7.30
 -31  -1  11   -0.40    1.10
  31   1 -11   -0.20    1.60
  29  -1 -11   76.39    4.20
  29   1 -11   77.59    5.50
 -29   1  11   71.99    3.80
  27  -1 -11   31.10    2.90
 -27  -1  11   27.40    2.00
  27   1 -11   28.10    3.60
 -27   1  11   30.90    2.40
  25  -1 -11   33.20    2.70
 -25  -1  11   29.00    1.90
  25   1 -11   26.40    3.40
 -25   1  11   30.20    2.30
 -23  -1  11    0.40    0.60
  23  -1 -11   -0.60    0.80
 -23   1  11    0.80    0.70
  23   1 -11    2.40    1.50
  21  -1 -11   10.80    1.60
 -21  -1  11    9.50    1.10
  21   1 -11   10.30    1.40
 -21   1  11    7.80    1.30
  21   1 -11   12.50    2.20
 -19  -1  11    8.40    1.00
  19  -1 -11    9.00    1.50
  19   1 -11    9.10    2.10
  19   1 -11    7.90    1.30
 -19   1  11    7.90    1.30
 -17  -1  11  158.58    4.70
  17  -1 -11  159.48    5.60
  17   1 -11  161.88    5.50
 -17   1  11  161.68    5.30
  17   1 -11  163.48    6.60
  15  -1 -11    5.60    1.10
 -15  -1  11    5.80    0.80
  15   1 -11    4.70    1.30
  15   1 -11    6.80    1.20
 -15   1  11    5.20    1.00
  13  -1 -11  103.99    4.00
 -13  -1  11  102.29    3.20
  13   1 -11  100.39    4.60
 -13   1  11   95.19    3.70
  13   1 -11   96.59    3.90
  11  -1 -11   11.20    1.20
  11  -1 -11   12.10    1.50
 -11  -1  11   12.00    1.00
  11   1 -11    9.50    1.30
  11   1 -11   10.40    1.60
 -11   1  11   13.10    1.20
 -11   1  11   12.70    1.50
   9  -1 -11  238.18    6.10
  -9  -1  11  228.88    5.90
   9  -1 -11  233.68    6.80
   9   1 -11  224.18    7.60
  -9   1  11  227.18    6.70
   9   1 -11  234.38    7.00
  -9   1  11  229.48    6.10
   7  -1 -11  193.68    5.20
   7  -1 -11  198.68    6.00
  -7  -1  11  197.28    5.10
  -7   1  11  198.68    5.40
   7   1 -11  195.78    6.20
  -7   1  11  197.38    5.90
   7   1 -11  193.08    6.70
   5  -1 -11   99.69    3.80
   5  -1 -11  104.49    3.10
  -5  -1  11  101.99    3.00
   5   1 -11  102.89    4.00
  -5   1  11   99.89    3.30
   5   1 -11  100.39    4.30
  -5   1  11  102.29    3.80
   3  -1 -11   31.20    1.90
  -3  -1  11   31.00    1.40
  -3  -1  11   30.60    2.10
   3  -1 -11   29.50    1.40
   3   1 -11   28.80    2.00
  -3   1  11   27.90    1.60
  -3   1  11   35.40    2.10
   1  -1 -11   25.90    1.80
  -1  -1  11   27.80    2.00
  -1  -1  11   26.80    1.30
   1  -1 -11   25.80    1.30
   1   1 -11   27.80    1.20
   1   1 -11   27.70    2.00
  -1   1  11   26.50    1.80
  -1   1  11   26.00    1.60
  -1  -1 -11  133.49    3.70
  -1  -1 -11  133.49    4.50
   1  -1  11  134.79    3.80
   1  -1  11  132.59    4.80
   1   1  11  132.99    4.40
  -1   1 -11  136.59    5.00
  -1   1 -11  128.99    3.70
   1   1  11  141.19    4.70
   3  -1  11   25.80    2.00
  -3  -1 -11   25.90    1.20
  -3  -1 -11   25.00    1.80
   3   1  11   27.80    1.90
   3   1  11   26.00    1.90
  -3   1 -11   29.10    1.40
  -3   1 -11   26.40    2.10
  -5  -1 -11  115.89    3.30
  -5  -1 -11  116.89    4.20
   5  -1  11  120.59    4.50
  -5   1 -11  114.79    3.60
   5   1  11  109.49    4.20
  -5   1 -11  109.29    4.60
   5   1  11  109.39    4.30
  -7  -1 -11    5.80    0.70
   7  -1  11    5.20    1.10
  -7  -1 -11    3.70    1.00
  -7   1 -11    4.40    1.30
  -7   1 -11    5.90    0.90
   7   1  11    6.40    1.20
   7   1  11    6.30    1.30
   9  -1  11   77.99    3.80
  -9  -1 -11   82.09    2.70
  -9  -1 -11   85.69    3.50
  -9   1 -11   76.39    3.10
   9   1  11   80.99    3.90
  -9   1 -11   78.29    4.00
  11  -1  11    3.50    1.20
 -11  -1 -11    3.70    0.70
  11   1  11    3.80    1.30
 -11   1 -11    3.30    0.90
 -11   1 -11    4.30    1.30
 -13  -1 -11  359.76    9.00
  13  -1  11  375.26   11.30
 -13   1 -11  361.66    9.90
  13   1  11  391.96   11.60
 -13   1 -11  358.16   11.10
  15  -1  11   12.40    2.00
 -15  -1 -11   10.30    1.10
  15   1  11   12.10    2.20
 -15   1 -11   12.80    1.60
 -15   1 -11   12.10    2.10
  17  -1  11    0.30    0.90
 -17  -1 -11   -0.20    0.50
 -17   1 -11    1.50    1.10
 -17   1 -11   -0.70    0.70
  17   1  11   -0.40    1.20
  19  -1  11    9.30    2.00
 -19  -1 -11   10.90    1.40
 -19   1 -11   13.00    3.10
 -19   1 -11   15.40    2.10
  19   1  11   13.40    2.60
  21  -1  11  114.09    6.30
 -21  -1 -11  120.09    4.40
 -21   1 -11  116.29    5.10
  21   1  11  114.09    6.30
 -23  -1 -11    1.30    1.10
  23  -1  11    3.70    1.80
 -23   1 -11    1.40    1.20
  23   1  11    3.10    2.00
 -30  -2  11    3.30    1.10
  30  -2 -11    3.70    1.60
  30   2 -11    1.70    1.90
  28  -2 -11    2.90    1.40
 -28  -2  11    2.60    0.90
  28   2 -11    5.80    2.40
  26  -2 -11    1.00    1.10
 -26  -2  11    2.30    0.80
  26   2 -11   -0.40    1.50
 -26   2  11    0.70    1.00
  24  -2 -11    9.50    1.80
 -24  -2  11   11.80    1.30
 -24   2  11   15.00    2.20
  24   2 -11   16.80    2.90
 -22  -2  11   10.00    1.20
  22  -2 -11    8.10    1.60
  22   2 -11   11.70    2.60
 -22   2  11    8.00    1.60
  20  -2 -11    3.20    1.10
 -20  -2  11    5.90    0.90
  20   2 -11    6.50    1.80
 -20   2  11    4.80    1.30
  18  -2 -11   -0.70    0.70
 -18  -2  11    0.60    0.50
  18   2 -11    0.90    1.10
 -18   2  11    1.10    0.80
 -18   2  11   -0.20    0.80
 -16  -2  11   70.89    2.70
  16  -2 -11   72.69    3.60
  16   2 -11   63.39    4.20
  16   2 -11   68.09    3.30
 -16   2  11   65.49    3.40
 -16   2  11   74.29    3.50
 -14  -2  11  267.47    7.00
  14  -2 -11  268.47    8.20
 -14   2  11  266.07    8.20
  14   2 -11  275.57    8.10
 -14   2  11  269.87    8.10
  14   2 -11  253.77    9.30
 -12  -2  11  102.99    3.30
  12  -2 -11  105.49    4.30
 -12   2  11  100.79    4.10
  12   2 -11  102.39    4.20
  12   2 -11  111.49    5.20
 -12   2  11  109.99    4.40
 -10  -2  11   42.60    1.80
  10  -2 -11   43.20    2.50
  10   2 -11   43.40    2.60
 -10   2  11   46.30    2.70
  10   2 -11   41.40    3.10
   8  -2 -11   42.20    2.40
   8  -2 -11   39.40    2.30
  -8  -2  11   42.90    1.80
   8   2 -11   44.50    3.10
  -8   2  11   45.30    2.70
   8   2 -11   43.90    2.60
   6  -2 -11 1271.47   29.00
   6  -2 -11 1278.07   29.30
  -6  -2  11 1265.37   28.00
   6   2 -11 1271.77   29.80
  -6   2  11 1284.77   29.80
   6   2 -11 1290.37   30.60
   4  -2 -11    2.30    0.80
  -4  -2  11    2.10    0.50
   4  -2 -11    0.40    0.70
   4   2 -11    1.20    0.80
  -4   2  11    1.00    0.80
   4   2 -11    1.60    1.00
  -2  -2  11   67.99    3.40
   2  -2 -11   61.79    2.70
  -2  -2  11   66.79    2.10
   2  -2 -11   66.19    2.90
   2   2 -11   61.49    3.30
  -2   2  11   65.59    3.40
   0  -2  11    0.50    0.60
   0  -2 -11    0.30    0.60
   0  -2 -11    0.80    0.60
   0  -2  11    1.30    0.90
   0   2  11    1.00    0.70
   0   2 -11    0.70    0.80
   0   2  11    1.40    0.80
   2  -2  11    1.50    0.80
  -2  -2 -11    0.70    0.50
  -2  -2 -11    0.30    0.60
   2   2  11    0.00    0.70
  -2   2 -11    0.60    0.80
   2   2  11    0.60    0.70
  -2   2 -11    1.50    0.90
  -4  -2 -11   62.49    2.80
   4  -2  11   63.09    3.30
  -4  -2 -11   65.19    2.50
  -4   2 -11   59.39    2.70
   4   2  11   55.59    3.20
   4   2  11   61.19    3.10
  -4   2 -11   54.39    3.40
  -6  -2 -11   20.10    1.40
   6  -2  11   17.60    2.00
   6   2  11   22.10    2.30
  -6   2 -11   18.20    2.40
  -6   2 -11   21.70    1.70
   6   2  11   22.30    2.40
  -8  -2 -11   74.29    2.80
   8  -2  11   73.09    3.80
  -8   2 -11   68.69    4.00
   8   2  11   70.79    3.80
  -8   2 -11   78.19    3.40
   8   2  11   69.89    3.70
  10  -2  11  168.78    6.30
 -10  -2 -11  175.38    5.00
  10   2  11  176.18    6.10
 -10   2 -11  168.48    6.90
 -10   2 -11  175.98    5.90
  10   2  11  169.88    6.60
 -12  -2 -11   63.69    2.50
  12  -2  11   55.29    3.50
 -12   2 -11   64.09    3.30
 -12   2 -11   62.69    4.00
  14  -2  11  136.09    5.90
 -14   2 -11  132.79    5.30
 -14   2 -11  135.39    6.20
  14   2  11  134.69    6.10
  16  -2  11    2.90    1.50
 -16  -2 -11    1.30    0.70
  16   2  11    2.00    1.60
 -16   2 -11    2.40    1.30
 -16   2 -11    3.10    1.40
  18  -2  11    3.30    1.40
 -18  -2 -11    4.50    1.00
 -18   2 -11    3.50    1.70
  18   2  11    2.80    1.60
 -18   2 -11    6.10    1.60
  20  -2  11    4.00    1.70
 -20  -2 -11    4.90    1.00
 -20   2 -11    4.10    1.90
  20   2  11    5.70    2.00
 -20   2 -11    7.40    1.90
  22  -2  11    0.00    1.50
  22  -2  11    0.70    1.50
  22   2  11    1.10    1.80
 -22   2 -11   -1.50    1.10
  27  -3 -11    2.00    1.50
 -27  -3  11    2.00    1.00
 -25  -3  11   -0.90    0.70
  25  -3 -11    0.60    1.30
  25   3 -11    3.00    2.00
  23  -3 -11   53.29    3.80
 -23  -3  11   58.39    2.80
 -23   3  11   59.69    3.90
  23   3 -11   65.99    6.40
 -21  -3  11   43.90    2.40
  21  -3 -11   42.20    3.30
 -21   3  11   42.40    3.40
 -21   3  11   45.30    3.30
  21   3 -11   48.90    5.20
  19  -3 -11   14.90    2.10
 -19  -3  11   15.30    1.50
 -19   3  11   14.10    2.20
 -19   3  11   19.10    2.50
  19   3 -11   19.70    3.10
  17  -3 -11  441.76   12.70
 -17  -3  11  460.15   11.40
 -17   3  11  455.45   12.90
  17   3 -11  438.76   14.70
 -17   3  11  433.56   12.90
 -15  -3  11   28.50    1.80
  15  -3 -11   28.80    2.70
  15   3 -11   17.50    2.60
 -15   3  11   26.30    2.80
 -15   3  11   26.20    2.60
 -13  -3  11  216.98    6.10
  13  -3 -11  213.58    7.40
 -13   3  11  213.48    7.40
  13   3 -11  215.88    8.70
 -13   3  11  224.98    7.80
  11  -3 -11    1.70    1.00
 -11  -3  11    1.40    0.60
 -11   3  11    0.90    0.90
  11   3 -11    1.10    1.00
 -11   3  11    1.10    1.00
  11   3 -11    2.40    1.30
   9  -3 -11  211.48    6.90
   9  -3 -11  212.98    6.80
  -9  -3  11  210.48    5.70
   9   3 -11  208.28    7.10
   9   3 -11  208.88    8.20
  -9   3  11  198.38    7.40
   7  -3 -11    0.90    0.90
   7  -3 -11    0.30    0.80
  -7  -3  11    1.20    0.60
   7   3 -11    0.60    1.10
   7   3 -11    0.70    0.90
  -7   3  11    0.90    1.00
  -5  -3  11    9.00    1.00
   5  -3 -11    8.50    1.30
   5  -3 -11   11.80    1.70
   5   3 -11   10.20    1.70
   5   3 -11    9.90    2.00
  -5   3  11   11.60    2.00
   3  -3 -11    1.00    0.80
   3  -3 -11   -0.60    0.60
  -3  -3  11    1.70    0.90
  -3  -3  11    0.30    0.40
  -3   3  11   -0.30    0.80
   3   3 -11    0.80    0.90
   3   3 -11    0.70    1.00
  -1  -3  11    7.10    1.60
   1  -3 -11    5.70    1.20
   1  -3 -11    4.00    1.10
  -1   3  11    6.50    1.50
   1   3 -11    6.30    1.50
  -1  -3 -11   10.50    1.40
   1  -3  11   10.80    1.70
   1   3  11    8.60    1.80
  -1   3 -11   10.50    1.90
  -3  -3 -11   52.19    2.70
   3  -3  11   51.19    3.20
  -3   3 -11   46.70    3.40
   3   3  11   51.79    3.50
   5  -3  11   15.70    2.10
  -5  -3 -11   14.70    1.60
   5   3  11   16.60    2.40
  -5   3 -11   16.40    2.50
  -7  -3 -11    0.40    0.60
   7  -3  11    0.50    0.80
   7   3  11    0.20    1.20
  -7   3 -11    1.50    1.20
  -9  -3 -11   23.10    1.70
   9  -3  11   30.30    2.90
   9   3  11   23.80    2.80
  -9   3 -11   25.90    2.80
  -9   3 -11   22.70    3.00
  11  -3  11   20.00    2.40
 -11  -3 -11   16.60    1.60
 -11   3 -11   16.60    2.80
 -11   3 -11   24.00    2.70
  11   3  11   21.20    2.60
 -13  -3 -11  112.29    4.00
  13  -3  11  115.69    5.40
 -13   3 -11  107.99    5.20
 -13   3 -11  112.49    6.00
  13   3  11  114.29    6.70
  13   3  11  112.29    5.30
 -15  -3 -11   -0.40    0.70
  15  -3  11    0.20    1.10
 -15   3 -11   -0.70    1.10
 -15   3 -11   -0.80    1.10
  15   3  11   -2.10    1.20
  17  -3  11   14.00    2.50
 -17  -3 -11    7.90    1.20
 -17   3 -11    9.30    2.10
  17   3  11    6.80    2.40
 -17   3 -11   13.80    2.70
  19  -3  11   56.39    5.10
  19  -3  11   50.29    4.10
  19   3  11   44.90    5.10
 -19   3 -11   47.90    4.50
 -19   3 -11   49.40    5.10
 -22  -4  11    2.80    1.30
  22  -4 -11    1.70    1.60
 -22   4  11    5.50    2.00
  20  -4 -11   93.79    5.00
 -20  -4  11   93.59    3.90
  20   4 -11  103.49    6.50
 -20   4  11   93.09    5.40
 -20   4  11   92.19    5.40
  18  -4 -11  134.79    6.20
 -18  -4  11  147.99    5.10
  18   4 -11  134.09    7.60
 -18   4  11  154.78    6.80
 -18   4  11  132.09    6.60
  16  -4 -11   81.39    4.50
 -16  -4  11   83.29    3.50
 -16   4  11   74.29    4.70
 -16   4  11   75.99    4.60
  16   4 -11   84.39    5.70
  14  -4 -11    0.30    1.00
 -14  -4  11    0.70    0.70
  14   4 -11    1.30    1.30
 -14   4  11   -0.10    1.10
 -14   4  11    0.90    1.20
  12  -4 -11   10.30    1.70
 -12  -4  11   12.00    1.40
  12  -4 -11   13.50    2.20
 -12   4  11    8.50    2.00
 -12   4  11    8.00    1.70
  12   4 -11    8.00    2.20
 -10  -4  11   27.10    1.90
  10  -4 -11   26.00    2.60
  10  -4 -11   25.80    2.80
 -10   4  11   27.00    3.30
  10   4 -11   28.00    3.40
   8  -4 -11   -0.80    0.90
  -8  -4  11    1.90    0.70
   8  -4 -11   -0.30    0.80
  -8   4  11    0.80    1.10
   8   4 -11   -0.30    1.30
   6  -4 -11   73.59    4.00
  -6  -4  11   71.09    4.00
   6  -4 -11   69.69    3.60
   6   4 -11   65.29    4.50
   6   4 -11   64.99    4.00
  -6   4  11   73.09    4.60
   4  -4 -11   11.40    1.80
  -4  -4  11   16.00    2.30
   4   4 -11   16.70    2.60
  -4   4  11   14.00    2.60
   4   4 -11   12.70    2.30
  -2  -4  11   23.40    2.90
   2  -4 -11   19.00    2.40
   2   4 -11   25.50    3.00
  -2   4  11   17.30    2.70
   0  -4  11    0.60    1.00
   0  -4 -11    0.20    1.20
   0   4  11    1.40    1.40
   0   4 -11    2.10    1.50
   2  -4  11    2.50    1.20
  -2  -4 -11    4.00    1.20
  -2   4 -11    3.20    1.50
   2   4  11    1.70    1.60
  -4  -4 -11   41.90    2.80
   4  -4  11   39.90    3.20
   4   4  11   48.70    4.40
  -4   4 -11   49.70    4.50
   6  -4  11    1.10    1.10
  -6  -4 -11    3.40    1.10
  -6   4 -11    2.30    1.30
   6   4  11    1.70    1.50
  -8  -4 -11    8.00    1.50
   8  -4  11   11.60    2.10
   8   4  11    8.90    2.10
  -8   4 -11    8.80    2.10
  10  -4  11   47.20    3.50
 -10  -4 -11   44.40    2.70
 -10   4 -11   42.80    4.30
  10   4  11   51.29    3.90
 -12  -4 -11   12.00    1.50
 -12   4 -11   17.40    2.90
  12   4  11   17.20    2.80
 -14  -4 -11    4.50    1.40
  14   4  11    3.00    1.50
 -13  -5  11    9.30    1.50
  13  -5 -11   11.80    2.20
  13  -5 -11    9.80    2.20
  13   5 -11   10.80    2.70
 -13   5  11   21.80    3.60
  11  -5 -11    8.10    2.20
 -11  -5  11   14.60    1.70
 -11   5  11   16.20    3.20
  11   5 -11   14.10    2.90
   9  -5 -11    5.60    1.80
   9   5 -11    6.30    2.30
  -9   5  11    5.70    2.30
   7  -5 -11    1.70    1.50
  -7   5  11    2.60    2.00
   7   5 -11    4.10    1.80
   5  -5 -11   16.90    2.50
  -5  -5  11   19.30    2.80
  -3  -5  11    2.70    1.60
   3  -5 -11    5.30    1.70
  -3   5  11    3.90    2.30
   1  -5 -11    1.40    1.50
  -1   5  11    3.10    1.90
   1   5 -11    1.20    1.70
  -1  -5 -11   30.20    3.00
   1   5  11   35.90    4.30
  -1   5 -11   28.90    3.70
  -3  -5 -11   64.49    4.10
   3   5  11   61.79    6.00
  -3   5 -11   61.99    4.70
  -5   5 -11   69.29    6.60
 -32   0  12   31.00    3.00
 -30   0  12    7.30    1.50
 -28   0  12   47.30    2.90
  26   0 -12  120.59    5.10
 -26   0  12  122.29    4.70
 -24   0  12  104.99    4.20
  24   0 -12  102.89    4.50
 -22   0  12    9.00    1.40
  22   0 -12    8.30    1.40
  22   0 -12    9.30    2.10
 -20   0  12  120.49    4.30
  20   0 -12  122.99    4.80
  20   0 -12  130.59    5.60
 -18   0  12    0.80    0.70
  18   0 -12    0.30    0.80
  18   0 -12    0.10    0.60
  16   0 -12  583.64   15.60
  16   0 -12  593.64   15.00
 -16   0  12  597.64   14.40
  14   0 -12    9.00    1.50
  14   0 -12   10.70    1.50
 -14   0  12   10.70    1.30
  12   0 -12   34.40    2.40
  12   0 -12   36.60    2.30
 -12   0  12   35.70    1.90
  10   0 -12   71.09    3.30
 -10   0  12   69.99    2.70
  10   0 -12   65.99    3.10
   8   0 -12 1396.06   31.80
  -8   0  12 1396.66   31.10
   8   0 -12 1378.06   31.80
  -6   0  12   53.49    2.30
   6   0 -12   50.99    2.70
  -6   0  12   52.59    2.60
   4   0 -12    1.20    0.70
  -4   0  12    1.10    0.50
  -4   0  12    2.20    0.80
  -2   0  12   66.89    2.70
   2   0 -12   70.39    3.20
   2   0 -12   68.09    1.90
  -2   0  12   68.89    3.00
   0   0  12   63.99    2.60
   0   0 -12   61.59    1.80
   0   0 -12   59.79    3.00
   0   0  12   60.49    2.90
   2   0  12   20.10    1.60
  -2   0 -12   18.30    0.90
   2   0  12   18.50    1.90
  -2   0 -12   14.20    1.70
   4   0  12  145.19    5.20
   4   0  12  151.78    4.70
  -4   0 -12  146.09    3.90
  -4   0 -12  144.39    5.30
  -6   0 -12  119.99    4.70
   6   0  12  113.19    4.60
  -6   0 -12  115.39    3.30
  -8   0 -12    1.60    0.90
   8   0  12    1.00    0.80
  -8   0 -12    1.80    0.60
 -10   0 -12    6.10    0.80
  10   0  12    5.70    1.40
 -10   0 -12    6.70    1.40
  12   0  12    0.80    0.90
 -12   0 -12    0.40    1.00
 -12   0 -12    0.70    0.60
  14   0  12    7.00    1.70
 -14   0 -12    3.40    1.60
 -14   0 -12    6.50    1.00
 -16   0 -12   22.30    1.80
  16   0  12   15.70    2.40
  18   0  12    1.90    1.40
 -18   0 -12    1.80    1.10
 -20   0 -12    8.80    1.70
  20   0  12    3.90    1.70
  22   0  12   91.99    6.00
 -22   0 -12   91.49    4.30
  31  -1 -12   30.50    4.10
 -31  -1  12   30.50    2.70
  31   1 -12   31.80    4.40
 -31   1  12   35.70    3.30
 -29  -1  12   11.40    1.60
  29  -1 -12   10.90    1.90
 -29   1  12   18.30    2.30
  29   1 -12   15.90    3.10
  27  -1 -12   25.70    2.70
 -27   1  12   33.30    2.50
  27   1 -12   24.60    3.60
 -25  -1  12    0.70    0.70
  25  -1 -12    1.10    0.90
 -25   1  12    0.40    0.70
  25   1 -12    0.20    1.30
 -23  -1  12    2.40    0.80
  23  -1 -12    4.40    1.30
 -23   1  12    2.20    0.90
  23   1 -12    0.70    1.50
  21  -1 -12    8.30    1.40
 -21  -1  12    9.70    1.20
 -21   1  12   10.00    1.60
  21   1 -12   10.10    1.60
  21   1 -12   13.10    2.60
 -19  -1  12    0.40    0.60
  19  -1 -12    1.40    0.80
 -19   1  12    0.70    0.60
  19   1 -12   -0.40    0.60
  19   1 -12    0.40    1.00
  17  -1 -12   38.30    2.50
 -17  -1  12   36.00    1.90
  17   1 -12   41.70    3.20
 -17   1  12   36.90    2.30
  17   1 -12   39.90    2.50
 -15  -1  12   23.80    1.50
  15  -1 -12   26.50    2.10
  15   1 -12   26.30    2.90
  15   1 -12   23.70    1.90
 -15   1  12   24.20    1.90
 -13  -1  12  121.19    3.70
  13  -1 -12  121.89    4.60
  13   1 -12  113.89    4.50
  13   1 -12  126.89    5.40
 -13   1  12  115.99    4.40
 -11  -1  12    1.00    0.50
  11  -1 -12    0.80    0.70
  11   1 -12    0.90    0.70
  11   1 -12    3.30    1.10
 -11   1  12    1.40    0.70
 -11   1  12    3.00    1.00
   9  -1 -12  598.24   14.80
  -9   1  12  589.74   14.60
  -9   1  12  584.94   13.90
   9   1 -12  575.54   14.90
   9   1 -12  599.34   15.70
   7  -1 -12  121.49    3.60
   7  -1 -12  127.59    4.50
  -7  -1  12  119.69    3.60
  -7   1  12  124.49    3.90
   7   1 -12  123.09    5.00
  -7   1  12  123.59    4.40
   7   1 -12  128.59    4.70
  -5  -1  12 1183.68   27.20
   5  -1 -12 1166.88   25.60
   5  -1 -12 1177.88   27.00
  -5  -1  12 1161.08   25.70
  -5   1  12 1173.78   26.80
   5   1 -12 1101.19   27.60
   5   1 -12 1146.69   27.20
  -5   1  12 1183.08   26.20
  -3  -1  12   -0.70    0.70
  -3  -1  12    0.00    0.40
   3  -1 -12    0.30    0.60
   3  -1 -12   -0.30    0.30
  -3   1  12    1.00    0.70
   3   1 -12   -0.20    0.60
  -3   1  12    0.30    0.50
   1  -1 -12  249.58    7.40
  -1  -1  12  251.57    7.70
  -1  -1  12  267.47    6.60
   1  -1 -12  255.47    6.30
  -1   1  12  247.78    7.40
   1   1 -12  255.57    7.90
  -1   1  12  254.67    7.10
   1  -1  12    0.00    0.40
  -1  -1 -12   -0.10    0.30
  -1  -1 -12   -0.20    0.60
   1  -1  12   -0.30    0.60
   1   1  12    0.30    0.50
   1   1  12    0.00    0.60
  -1   1 -12   -0.30    0.60
  -1   1 -12   -0.50    0.60
  -3  -1 -12  108.29    3.10
   3  -1  12   98.99    4.20
  -3  -1 -12  101.89    4.00
  -3   1 -12  103.99    4.50
   3   1  12  103.29    4.10
  -3   1 -12  108.19    3.30
   3   1  12  103.09    4.00
  -5  -1 -12   12.70    0.90
   5  -1  12   11.00    1.70
  -5  -1 -12   12.30    1.50
   5   1  12   13.60    1.80
  -5   1 -12   12.90    1.20
  -5   1 -12   14.00    1.80
   5   1  12   10.80    1.60
  -7  -1 -12  195.38    5.00
  -7  -1 -12  195.68    6.20
   7  -1  12  191.58    6.60
  -7   1 -12  184.58    5.50
   7   1  12  193.18    6.60
   7   1  12  182.38    6.00
  -7   1 -12  187.08    6.90
   9  -1  12    3.70    1.20
  -9  -1 -12    2.80    1.10
  -9  -1 -12    2.20    0.60
   9   1  12    2.80    1.10
  -9   1 -12    3.10    0.80
  -9   1 -12    4.00    1.30
  11  -1  12  181.18    6.80
 -11  -1 -12  184.78    5.10
 -11   1 -12  187.08    5.80
 -11   1 -12  185.08    7.00
  11   1  12  186.98    7.10
 -13  -1 -12   71.49    2.60
  13  -1  12   62.79    4.00
 -13   1 -12   65.79    3.10
  13   1  12   72.39    4.20
 -13   1 -12   70.79    4.10
 -15  -1 -12  367.06    9.30
  15  -1  12  360.96   11.60
 -15   1 -12  366.26   10.30
 -15   1 -12  379.46   11.50
  15   1  12  351.46   11.80
  17  -1  12   91.39    5.10
 -17  -1 -12   99.69    3.70
  17   1  12   87.99    5.30
 -17   1 -12   91.09    5.00
 -17   1 -12   92.89    4.30
  19  -1  12   18.20    2.80
 -19   1 -12   23.40    2.60
  19   1  12   17.60    2.90
 -21  -1 -12   17.60    1.90
  21  -1  12   17.80    3.00
 -21   1 -12   19.40    2.60
  30  -2 -12    3.10    1.90
  30   2 -12    7.40    4.20
  28  -2 -12    0.20    1.20
 -28  -2  12   -0.10    0.80
  28   2 -12    0.90    1.90
 -28   2  12    0.80    1.10
  26  -2 -12    0.70    1.20
 -26  -2  12   -0.40    0.60
 -26   2  12    0.50    1.00
  26   2 -12    0.20    1.80
 -24  -2  12    5.60    1.10
  24  -2 -12    4.80    1.50
 -24   2  12    4.80    1.40
  24   2 -12    6.40    2.30
 -22  -2  12   -0.20    0.60
  22  -2 -12    1.20    1.00
 -22   2  12    0.50    0.80
  22   2 -12    0.10    1.40
 -20  -2  12   30.70    1.80
  20  -2 -12   26.30    2.60
 -20   2  12   33.70    3.10
  20   2 -12   33.10    3.90
  18  -2 -12    3.70    1.20
 -18  -2  12    3.20    0.70
 -18   2  12    4.10    1.20
  18   2 -12    3.80    1.20
  18   2 -12    2.30    1.30
 -16  -2  12   53.99    2.40
  16  -2 -12   59.59    3.40
  16   2 -12   56.69    4.00
 -16   2  12   57.49    3.20
  16   2 -12   60.69    3.20
  14  -2 -12    6.50    1.30
 -14  -2  12    5.50    0.90
 -14   2  12    7.40    1.40
 -14   2  12    7.60    1.50
  14   2 -12    5.60    1.50
  14   2 -12    6.30    1.30
 -12  -2  12   31.60    1.60
  12  -2 -12   32.80    2.40
  12   2 -12   27.70    2.90
  12   2 -12   33.70    2.40
 -12   2  12   31.60    2.30
 -12   2  12   31.90    2.30
 -10  -2  12    2.20    0.50
  10  -2 -12    2.30    0.80
  10  -2 -12    2.10    0.80
 -10   2  12    3.50    1.10
  10   2 -12    2.00    1.00
  10   2 -12    1.20    0.80
  -8  -2  12   41.90    1.80
   8  -2 -12   42.20    2.50
   8  -2 -12   41.60    2.30
   8   2 -12   43.20    3.20
   8   2 -12   39.40    2.60
  -8   2  12   46.40    2.80
   6  -2 -12   66.69    3.20
   6  -2 -12   63.89    2.90
  -6  -2  12   68.29    2.30
   6   2 -12   66.29    3.50
  -6   2  12   68.99    3.50
   6   2 -12   66.59    3.80
   4  -2 -12  120.39    4.10
  -4  -2  12  113.99    4.80
   4  -2 -12  118.59    4.30
  -4  -2  12  120.69    3.40
   4   2 -12  120.59    5.00
  -4   2  12  111.89    4.70
   4   2 -12  113.19    5.20
   2  -2 -12   47.20    2.30
  -2  -2  12   45.50    1.70
  -2  -2  12   44.60    2.90
   2  -2 -12   49.60    2.60
   2   2 -12   46.20    2.90
  -2   2  12   38.60    2.80
   0  -2 -12   29.60    2.00
   0  -2  12   31.40    2.40
   0  -2 -12   33.40    1.80
   0   2  12   35.60    2.60
   0   2 -12   29.70    2.80
  -2  -2 -12  184.28    5.40
   2  -2  12  188.88    6.60
  -2  -2 -12  187.88    5.90
  -2   2 -12  194.78    7.00
   2   2  12  186.48    6.10
   2   2  12  187.48    6.60
   4  -2  12  351.76   10.30
  -4  -2 -12  349.67    8.90
  -4  -2 -12  345.17    9.60
  -4   2 -12  348.37   10.80
   4   2  12  348.37    9.90
   4   2  12  347.67   10.20
  -6  -2 -12  232.98    6.30
   6  -2  12  227.98    7.50
   6   2  12  233.98    7.50
  -6   2 -12  239.98    8.30
  -6   2 -12  221.48    6.80
   6   2  12  227.48    7.60
   8  -2  12   14.10    1.90
  -8  -2 -12   12.10    1.10
  -8   2 -12   20.20    2.10
   8   2  12   12.30    1.90
   8   2  12   14.20    2.20
  -8   2 -12   11.80    2.10
  10  -2  12   41.40    3.00
 -10  -2 -12   44.10    2.00
 -10   2 -12   38.00    2.50
 -10   2 -12   31.60    3.30
  10   2  12   36.70    2.90
  10   2  12   40.20    2.90
  12  -2  12  107.39    5.10
 -12  -2 -12  107.49    3.50
 -12   2 -12  104.49    4.50
  12   2  12  102.49    5.30
 -12   2 -12   99.89    5.30
  14  -2  12   49.20    3.60
 -14   2 -12   39.70    3.90
  14   2  12   41.50    3.80
 -14   2 -12   42.10    3.00
 -16  -2 -12    1.20    0.70
  16  -2  12    0.10    1.10
 -16   2 -12    1.70    1.20
 -16   2 -12    1.50    1.40
  16   2  12    0.10    1.70
 -18  -2 -12    1.30    0.70
  18  -2  12   -0.40    1.20
 -18   2 -12    0.00    1.00
 -18   2 -12   -1.40    1.10
  18   2  12    1.90    1.40
 -20  -2 -12    0.80    0.80
  20  -2  12    1.20    1.50
  20   2  12    4.10    2.00
 -20   2 -12    3.40    2.10
 -20   2 -12    2.00    1.40
  25  -3 -12   22.80    2.90
 -25  -3  12   34.80    2.30
  25   3 -12   33.90    4.60
 -25   3  12   34.20    3.70
 -23  -3  12   31.50    2.10
  23  -3 -12   29.00    3.20
 -23   3  12   37.30    3.80
  23   3 -12   27.90    4.10
  21  -3 -12    0.40    0.90
 -21  -3  12    0.70    0.70
  21   3 -12    0.70    1.30
 -21   3  12    1.00    1.10
 -19  -3  12   90.99    3.50
  19  -3 -12   90.29    4.70
  19   3 -12   96.79    6.00
 -19   3  12   82.99    4.60
 -17  -3  12   28.60    1.90
  17  -3 -12   26.20    2.80
 -17   3  12   31.30    3.20
 -17   3  12   26.70    2.80
  17   3 -12   18.00    2.80
 -15  -3  12  133.89    4.30
  15  -3 -12  126.59    5.40
 -15   3  12  137.39    5.60
 -15   3  12  131.19    5.80
  15   3 -12  123.89    6.60
 -13  -3  12    1.20    0.60
  13  -3 -12    0.20    0.80
 -13   3  12    1.30    0.90
 -13   3  12    1.30    1.10
  13   3 -12    2.60    1.40
  13   3 -12    3.40    1.40
 -11  -3  12    3.80    0.80
  11  -3 -12    5.60    1.40
  11  -3 -12    6.00    1.40
 -11   3  12    3.50    1.30
  11   3 -12    5.80    1.50
  11   3 -12    5.10    1.60
  -9  -3  12    4.30    0.80
   9  -3 -12    4.70    1.30
   9  -3 -12    5.30    1.30
   9   3 -12    3.40    1.50
  -9   3  12    3.50    1.40
   9   3 -12    5.80    1.50
  -7  -3  12   15.10    1.20
   7  -3 -12   17.00    1.90
   7  -3 -12   12.30    1.70
  -7   3  12   14.40    2.10
   7   3 -12   17.90    2.60
   7   3 -12   19.80    2.40
   5  -3 -12    0.20    0.80
   5  -3 -12    0.10    0.80
  -5  -3  12    1.20    0.50
   5   3 -12    1.10    1.10
  -5   3  12   -0.40    0.90
   5   3 -12   -0.40    0.90
   3  -3 -12   54.99    3.00
  -3  -3  12   61.79    3.60
   3  -3 -12   60.29    3.00
   3   3 -12   53.49    3.50
  -3   3  12   52.69    3.60
   1  -3 -12    7.80    1.30
  -1  -3  12    4.80    1.40
   1  -3 -12    5.30    1.10
   1   3 -12    7.10    1.70
  -1   3  12    7.20    1.70
   1  -3  12   21.50    2.40
  -1  -3 -12   21.70    2.00
  -1   3 -12   20.10    2.70
   1   3  12   21.10    2.70
   3  -3  12   32.40    2.70
  -3  -3 -12   35.80    2.20
  -3   3 -12   31.20    3.30
   3   3  12   35.50    3.50
   5  -3  12   -0.20    0.80
  -5  -3 -12    0.30    0.70
   5   3  12   -0.60    1.10
  -5   3 -12   -0.80    0.90
  -7  -3 -12   -0.10    0.70
   7  -3  12    0.80    1.10
   7   3  12   -0.50    1.30
  -7   3 -12    0.50    1.30
  -9  -3 -12    5.10    1.00
   9  -3  12    8.80    1.70
  -9   3 -12   10.50    2.10
   9   3  12    8.80    2.20
  11  -3  12   30.60    3.10
 -11  -3 -12   25.10    1.80
  11   3  12   25.00    2.90
 -11   3 -12   27.00    3.40
 -13  -3 -12   43.80    2.30
  13  -3  12   40.50    3.30
 -13   3 -12   43.30    4.30
 -13   3 -12   43.70    4.20
  15  -3  12   15.60    2.50
 -15  -3 -12   12.40    1.40
 -15   3 -12   18.00    2.70
 -15   3 -12   15.80    2.70
  17  -3  12    0.60    1.60
 -17  -3 -12    1.00    0.80
 -17   3 -12    0.90    1.50
  17   3  12    4.90    2.60
 -17   3 -12    0.70    1.50
  19   3  12   -0.70    1.90
 -19   3 -12    0.10    1.70
 -22   4  12   24.70    4.10
  20  -4 -12    1.90    1.30
 -20  -4  12    0.50    0.90
  20   4 -12   -1.10    1.50
 -20   4  12    2.20    1.90
 -20   4  12    0.90    1.50
 -18  -4  12   72.89    3.40
  18  -4 -12   76.09    4.60
  18   4 -12   84.89    6.00
 -18   4  12   78.59    5.00
 -18   4  12   82.89    4.80
 -16  -4  12    6.80    1.30
  16  -4 -12    7.80    1.80
 -16   4  12    8.30    2.20
  16   4 -12   11.50    2.60
 -16   4  12    6.90    1.80
 -14  -4  12  122.59    4.40
  14  -4 -12  123.89    5.70
  14  -4 -12  121.99    5.50
 -14   4  12  121.99    5.80
  14   4 -12  122.19    6.80
 -14   4  12  119.89    6.10
  12  -4 -12    8.70    1.80
  12  -4 -12    6.70    1.50
 -12  -4  12    8.00    1.20
  12   4 -12    6.40    2.10
 -12   4  12    9.40    2.30
  10  -4 -12    5.10    1.50
  10  -4 -12    7.20    1.60
 -10  -4  12    6.40    1.10
 -10   4  12    5.20    1.80
  10   4 -12    4.40    2.10
   8  -4 -12   55.59    3.60
  -8  -4  12   59.79    2.60
   8  -4 -12   58.59    3.40
  -8   4  12   61.29    4.30
   8   4 -12   58.89    4.40
   6  -4 -12    2.50    1.20
   6   4 -12    4.60    1.60
   6   4 -12    5.10    1.80
  -6   4  12    4.50    1.70
  -4  -4  12   15.10    2.30
   4  -4 -12   18.10    2.30
  -4   4  12   14.00    2.70
   4   4 -12   17.70    2.60
  -2  -4  12    6.90    1.70
   2  -4 -12    3.50    1.40
   2   4 -12    5.20    1.80
  -2   4  12    4.90    1.90
   0  -4  12   13.40    2.10
   0  -4 -12   18.00    2.10
   0   4  12   14.90    2.60
   0   4 -12   20.20    2.90
   2  -4  12    5.30    1.70
  -2  -4 -12    2.80    1.20
   2   4  12    5.50    2.00
  -2   4 -12    3.80    1.60
  -4  -4 -12    0.60    0.80
   4  -4  12    1.60    1.20
   4   4  12   -0.30    1.40
  -4   4 -12    1.10    1.30
   6  -4  12   26.50    2.90
  -6  -4 -12   26.60    2.40
   6   4  12   29.20    3.60
  -6   4 -12   26.20    3.50
  -8  -4 -12   14.90    1.80
   8  -4  12   23.20    2.90
  -8   4 -12   18.80    3.00
   8   4  12   20.40    2.90
 -10  -4 -12    1.20    0.90
  10  -4  12   -0.20    1.30
  10   4  12   -0.90    1.20
 -10   4 -12    0.70    1.40
 -12  -4 -12    2.90    1.10
  12  -4  12    8.50    2.40
 -12   4 -12    1.90    2.00
  12   4  12    2.40    1.60
  14   4  12    7.10    2.00
 -13  -5  12    1.30    1.00
  13  -5 -12    1.90    1.60
  11  -5 -12   15.20    3.20
  11   5 -12   16.00    3.30
   9  -5 -12   18.30    2.70
  -9   5  12   27.70    4.40
   9   5 -12   23.50    3.60
   7  -5 -12    7.60    2.00
  -7  -5  12    8.50    2.20
   7   5 -12    7.90    2.30
  -7   5  12   10.80    3.00
  -5  -5  12   41.10    4.20
   5  -5 -12   41.20    3.80
  -5   5  12   56.29    6.70
  -3  -5  12    4.30    1.70
   3  -5 -12    3.00    1.80
  -3   5  12   11.50    3.50
  -1  -5  12   27.20    3.50
   1  -5 -12   26.00    3.00
   1   5 -12   27.90    3.70
  -1   5 -12   99.49    5.90
  -3   5 -12   10.60    3.10
 -32   0  13    0.50    1.20
 -30   0  13    0.20    1.00
 -28   0  13   -0.30    0.90
 -26   0  13   -0.70    0.80
  26   0 -13    0.40    0.90
 -24   0  13   -0.40    0.70
  24   0 -13    0.00    0.80
  22   0 -13    0.40    0.70
 -22   0  13    0.20    0.70
  22   0 -13    0.30    1.30
 -20   0  13   -0.10    0.60
  20   0 -13    0.20    0.70
  20   0 -13    0.60    0.80
  18   0 -13    0.30    0.80
 -18   0  13    0.80    0.70
  18   0 -13    0.00    0.60
 -16   0  13    0.60    0.60
  16   0 -13    0.00    0.70
  16   0 -13    0.00    0.70
  14   0 -13    0.50    0.60
 -14   0  13    1.20    0.60
  14   0 -13   -0.10    0.90
  12   0 -13    0.50    0.70
  12   0 -13    0.20    0.70
 -12   0  13   -0.10    0.50
  10   0 -13    0.30    0.70
  10   0 -13    0.00    0.50
 -10   0  13   -0.30    0.40
  -8   0  13    0.40    0.40
   8   0 -13    0.30    0.60
  -8   0  13   -1.00    0.60
   6   0 -13    0.30    0.60
  -6   0  13   -0.40    0.40
  -6   0  13   -0.90    0.50
   4   0 -13    0.30    0.60
  -4   0  13   -0.50    0.50
  -4   0  13   -0.60    0.50
  -2   0  13    0.00    0.50
  -2   0  13    0.00    0.60
   2   0 -13   -0.20    0.50
   0   0 -13   -0.30    0.50
   0   0 -13    0.20    0.30
   0   0  13    0.30    0.60
   0   0  13    0.00    0.50
  -2   0 -13    0.10    0.30
   2   0  13   -0.70    0.50
  -2   0 -13    0.00    0.70
   2   0  13   -0.20    0.60
  -4   0 -13    0.60    0.40
   4   0  13   -0.70    0.60
  -4   0 -13    1.00    0.80
   6   0  13    1.30    0.80
  -6   0 -13   -0.30    0.80
  -6   0 -13   -0.70    0.40
   8   0  13   -0.60    0.70
  -8   0 -13    0.40    0.50
  -8   0 -13    0.30    0.80
 -10   0 -13   -0.80    0.90
  10   0  13   -0.60    0.70
 -10   0 -13    0.80    0.60
 -12   0 -13    0.10    1.10
 -12   0 -13   -0.90    0.60
  12   0  13   -0.50    0.90
  14   0  13    0.70    0.90
 -14   0 -13   -0.80    0.70
 -16   0 -13   -0.40    0.80
  16   0  13    0.50    1.10
  18   0  13   -0.80    1.10
 -18   0 -13    0.40    1.00
 -20   0 -13    1.80    1.00
  20   0  13    1.40    1.40
 -22   0 -13    0.40    1.30
  31  -1 -13   -0.40    1.40
 -31  -1  13   -0.50    1.30
 -31   1  13   -1.80    1.00
  29  -1 -13    3.40    1.50
 -29  -1  13    3.90    1.30
  29   1 -13    7.70    2.40
 -29   1  13    3.50    1.30
  27  -1 -13   34.80    3.30
 -27   1  13   38.20    2.80
  27   1 -13   45.70    4.90
  25  -1 -13   88.59    4.60
 -25   1  13   84.79    4.10
  25   1 -13   81.09    5.30
  23  -1 -13   16.40    2.20
  23   1 -13   11.60    1.80
 -23   1  13   16.00    2.00
  23   1 -13   19.80    3.20
 -21  -1  13    0.90    0.70
  21  -1 -13    0.40    1.00
  21   1 -13    0.80    1.10
 -21   1  13    1.40    0.70
  21   1 -13    2.20    1.00
 -19  -1  13    0.40    0.60
  19  -1 -13    0.10    0.80
  19   1 -13   -0.30    0.80
  19   1 -13    1.10    0.80
 -19   1  13    0.50    0.60
 -17  -1  13    1.00    0.60
  17  -1 -13   -0.80    0.70
 -17   1  13    0.40    0.60
  17   1 -13   -0.10    0.80
  17   1 -13    0.00    0.60
  15  -1 -13  113.69    4.60
  15   1 -13  109.49    5.20
 -15   1  13  118.59    4.50
  15   1 -13  107.39    4.50
  13  -1 -13   15.90    1.90
 -13   1  13   14.40    1.70
  13   1 -13   13.80    2.00
  13   1 -13   17.70    1.90
  11  -1 -13   18.70    1.90
  11   1 -13   18.80    2.20
  11   1 -13   16.10    1.90
 -11   1  13   18.20    1.90
   9  -1 -13    6.10    1.10
  -9  -1  13    6.60    0.90
   9   1 -13    7.00    1.30
   9   1 -13   10.70    1.70
  -9   1  13    9.80    1.40
  -9   1  13    7.20    1.10
   7  -1 -13  595.64   15.00
  -7  -1  13  580.34   13.80
  -7   1  13  586.24   14.10
   7   1 -13  604.54   15.80
   7   1 -13  593.14   15.30
  -7   1  13  584.24   14.80
  -5  -1  13   42.60    1.90
   5  -1 -13   43.70    2.50
  -5  -1  13   41.90    2.60
   5  -1 -13   41.40    1.70
  -5   1  13   35.00    2.00
   5   1 -13   43.80    3.00
  -5   1  13   41.50    2.50
  -3  -1  13  200.08    6.60
   3  -1 -13  203.18    6.40
  -3  -1  13  196.18    5.50
   3  -1 -13  200.58    5.10
  -3   1  13  199.48    6.40
   3   1 -13  207.38    6.80
  -3   1  13  198.18    5.90
  -1  -1  13   15.60    1.20
  -1  -1  13   12.60    1.70
   1  -1 -13   13.30    0.90
   1  -1 -13   12.60    1.50
  -1   1  13   15.50    1.60
   1   1 -13   15.10    1.90
  -1   1  13   18.50    1.90
   1  -1  13   32.60    2.40
  -1  -1 -13   34.80    2.30
  -1  -1 -13   34.20    1.40
  -1   1 -13   35.50    2.50
   1   1  13   32.20    2.30
   1   1  13   32.40    2.10
  -3  -1 -13   25.20    1.20
  -3  -1 -13   27.50    2.00
   3  -1  13   27.80    2.20
   3   1  13   26.30    2.00
   3   1  13   25.90    2.40
  -3   1 -13   25.20    2.50
  -5  -1 -13    7.00    1.30
   5  -1  13    6.90    1.40
  -5  -1 -13   10.80    0.90
  -5   1 -13    6.70    1.50
  -5   1 -13    8.30    1.00
   5   1  13    9.10    1.60
   5   1  13    7.70    1.40
   7  -1  13   67.29    3.70
  -7  -1 -13   66.89    3.40
  -7  -1 -13   71.59    2.50
  -7   1 -13   66.89    3.90
  -7   1 -13   70.69    2.80
   7   1  13   69.09    3.70
  -9  -1 -13    0.50    0.50
   9  -1  13    0.00    0.90
  -9   1 -13    0.10    0.50
   9   1  13    0.60    0.80
  -9   1 -13   -0.60    0.80
  11  -1  13    4.70    1.40
 -11  -1 -13    5.40    0.80
  11   1  13    4.30    1.30
 -11   1 -13    4.70    1.50
 -11   1 -13    7.60    1.20
  13  -1  13    2.10    1.30
 -13  -1 -13    1.30    0.60
 -13   1 -13    0.80    1.10
  13   1  13    0.70    1.00
 -13   1 -13    0.80    0.60
 -15  -1 -13   14.00    1.40
  15  -1  13    8.90    2.00
 -15   1 -13   13.10    2.30
  15   1  13   17.90    2.80
 -15   1 -13   13.50    1.90
  17  -1  13    2.30    1.30
 -17  -1 -13    1.00    0.90
 -17   1 -13   -1.60    1.10
  17   1  13    1.50    1.40
 -17   1 -13    1.20    0.90
 -19  -1 -13    0.80    1.00
  19  -1  13    0.70    1.20
 -19   1 -13    1.20    1.00
  19   1  13   -2.10    1.20
 -21  -1 -13    3.30    1.50
  21  -1  13    1.80    2.00
 -21   1 -13    2.00    1.20
  21   1  13    2.70    4.10
 -28  -2  13    3.70    1.10
  28  -2 -13    3.30    1.50
 -28   2  13    4.20    1.50
  28   2 -13    3.50    2.20
  26  -2 -13  187.78    7.40
 -26  -2  13  191.68    6.00
 -26   2  13  193.08    7.40
  26   2 -13  203.28    9.30
  24  -2 -13    5.60    1.50
 -24  -2  13    6.20    1.10
  24   2 -13    6.90    2.40
 -24   2  13    8.80    1.90
  22  -2 -13   27.20    2.80
 -22  -2  13   31.20    1.90
  22   2 -13   26.50    3.50
 -22   2  13   33.70    3.10
 -20  -2  13   -0.50    0.50
  20  -2 -13    0.70    1.00
  20   2 -13    0.50    1.10
 -20   2  13    0.30    0.70
  18  -2 -13    6.30    1.40
 -18  -2  13    7.10    1.00
  18   2 -13    9.00    1.60
 -18   2  13    7.50    1.60
  18   2 -13    5.20    1.60
  16  -2 -13   -1.20    0.70
 -16  -2  13   -0.20    0.50
  16   2 -13   -1.00    1.10
 -16   2  13    0.30    0.60
  16   2 -13    0.40    1.00
  14  -2 -13   39.60    2.70
 -14  -2  13   46.40    2.10
  14   2 -13   40.60    2.60
  14   2 -13   50.59    3.70
 -14   2  13   40.10    2.80
 -12  -2  13   10.80    1.10
  12  -2 -13   11.70    1.70
  12   2 -13   11.50    1.70
  12   2 -13   11.20    1.90
 -12   2  13   13.80    1.90
  10  -2 -13    0.70    0.80
 -10  -2  13    0.00    0.40
  10  -2 -13    0.20    0.70
  10   2 -13    1.40    0.80
 -10   2  13    0.30    0.80
  10   2 -13   -0.90    0.80
   8  -2 -13   24.40    1.80
  -8  -2  13   29.80    1.60
   8  -2 -13   35.60    2.40
  -8   2  13   28.90    2.80
   8   2 -13   30.90    3.10
   8   2 -13   29.30    2.30
  -6  -2  13   19.00    1.20
   6  -2 -13   18.10    2.00
  -6   2  13   20.50    2.30
   6   2 -13   17.20    2.00
   6   2 -13   19.20    2.40
  -4  -2  13    1.20    0.50
  -4  -2  13    4.50    1.20
   4  -2 -13    1.30    0.70
   4  -2 -13    2.80    0.80
   4   2 -13    1.20    1.00
  -4   2  13    2.10    0.90
   2  -2 -13   11.40    1.30
   2  -2 -13   13.50    1.70
  -2  -2  13   12.50    1.80
   2   2 -13   14.00    2.00
  -2   2  13   10.50    1.70
   0  -2 -13   31.20    1.80
   0  -2 -13   32.90    2.20
   0  -2  13   34.20    2.60
   0   2  13   33.10    2.60
   0   2 -13   36.50    2.80
  -2  -2 -13    1.30    0.60
  -2  -2 -13    1.10    0.80
   2  -2  13    0.80    0.90
  -2   2 -13    0.20    0.90
   2   2  13    1.10    1.00
  -4  -2 -13   33.90    1.70
   4  -2  13   32.40    2.60
   4   2  13   29.70    2.30
  -4   2 -13   31.80    3.20
  -6  -2 -13    2.30    0.70
   6  -2  13    2.20    1.10
   6   2  13    4.20    1.30
   6   2  13    1.50    1.10
  -6   2 -13    3.30    1.30
   8  -2  13   11.00    1.90
  -8  -2 -13   11.30    1.10
   8   2  13   13.80    2.20
  -8   2 -13    8.30    1.90
 -10  -2 -13   30.80    1.80
  10  -2  13   29.60    3.00
 -10   2 -13   34.10    3.00
 -10   2 -13   26.10    3.20
  10   2  13   30.30    3.20
  12  -2  13  535.05   15.30
 -12   2 -13  519.05   15.60
 -12   2 -13  543.15   14.30
  12   2  13  541.05   15.70
  14  -2  13   63.39    4.20
 -14  -2 -13   65.59    2.80
  14   2  13   60.69    4.60
 -14   2 -13   62.49    3.60
 -14   2 -13   68.19    4.60
  16  -2  13  201.28    8.20
 -16  -2 -13  206.48    6.00
  16   2  13  192.08    8.20
 -16   2 -13  212.18    8.60
 -16   2 -13  196.98    7.30
 -18  -2 -13   13.50    1.50
  18  -2  13   13.00    2.50
  18   2  13   22.40    3.40
 -18   2 -13   20.40    2.80
 -18   2 -13   17.80    2.80
 -20   2 -13  104.89    5.50
 -20   2 -13  118.69    6.60
 -25  -3  13   58.79    3.00
  25  -3 -13   55.39    4.10
  25   3 -13   55.39    5.80
 -25   3  13   59.89    4.20
 -23  -3  13  128.59    4.60
  23  -3 -13  123.79    5.80
  23   3 -13  135.69    7.60
 -23   3  13  111.89    5.80
 -21  -3  13   -1.30    0.60
  21  -3 -13    0.40    1.10
  21   3 -13    0.30    1.30
 -21   3  13    0.90    1.10
  19  -3 -13   68.69    4.00
 -19  -3  13   62.39    2.80
 -19   3  13   60.39    4.00
  19   3 -13   59.79    4.90
 -17  -3  13   17.60    1.60
  17  -3 -13   15.80    2.20
 -17   3  13   22.30    2.90
  17   3 -13   17.30    3.00
 -15  -3  13   -0.70    0.60
  15  -3 -13   -0.30    0.90
 -15   3  13   -0.50    0.80
 -15   3  13    1.10    1.10
  15   3 -13    0.60    1.00
  13  -3 -13   63.39    3.50
  13  -3 -13   69.59    3.80
 -13  -3  13   62.29    2.60
 -13   3  13   58.19    3.80
  13   3 -13   65.49    3.80
  13   3 -13   69.69    4.60
  11  -3 -13   37.40    2.70
  11  -3 -13   39.70    2.80
 -11  -3  13   38.30    1.90
  11   3 -13   39.90    2.90
 -11   3  13   39.50    3.60
  11   3 -13   33.60    3.50
   9  -3 -13   10.00    1.60
  -9  -3  13   10.00    1.00
   9  -3 -13    5.90    1.30
  -9   3  13    7.80    1.80
   9   3 -13   10.20    1.80
   9   3 -13   10.20    2.10
   7  -3 -13  130.79    5.10
  -7  -3  13  136.49    4.00
   7  -3 -13  130.19    5.00
   7   3 -13  139.29    6.40
   7   3 -13  125.69    5.60
  -7   3  13  137.49    6.00
   5  -3 -13   -0.40    0.80
  -5  -3  13    0.00    0.90
   5  -3 -13    0.70    0.80
   5   3 -13    1.00    1.00
   5   3 -13    0.80    1.00
  -5   3  13   -0.20    1.10
   3  -3 -13   45.10    2.80
   3  -3 -13   43.00    2.60
  -3  -3  13   44.10    3.20
  -3   3  13   43.40    3.40
   3   3 -13   44.00    3.20
   1  -3 -13   52.09    2.90
  -1  -3  13   56.29    3.50
   1   3 -13   48.90    3.60
  -1   3  13   53.99    3.70
  -1  -3 -13   32.90    2.20
   1  -3  13   30.80    3.00
   1   3  13   33.20    3.50
  -1   3 -13   40.40    3.90
   3  -3  13    5.50    1.50
  -3  -3 -13    7.10    1.20
  -3   3 -13    7.30    1.80
   3   3  13    9.40    2.10
  -5  -3 -13  128.69    4.50
   5  -3  13  127.99    5.50
  -5   3 -13  123.59    6.20
   5   3  13  124.59    6.00
   7  -3  13   43.40    3.30
  -7  -3 -13   47.00    2.50
  -7   3 -13   45.80    4.20
   7   3  13   52.59    4.40
  -9  -3 -13   16.10    1.60
   9  -3  13   20.00    2.60
  -9   3 -13   22.70    3.30
   9   3  13   21.10    3.00
  11  -3  13   56.29    4.00
 -11  -3 -13   59.39    2.80
 -11   3 -13   59.19    4.50
  11   3  13   57.99    3.90
  13  -3  13   97.09    5.20
 -13  -3 -13   91.99    3.70
 -13   3 -13   99.89    6.00
 -15  -3 -13   14.30    1.50
  15  -3  13   15.40    2.70
 -15   3 -13   17.60    2.90
  17  -3  13   -0.70    1.70
 -22   4  13  161.38   10.40
 -20  -4  13    1.40    1.00
  20  -4 -13    0.30    1.50
 -20   4  13    2.00    1.90
  18  -4 -13  125.29    5.90
 -18  -4  13  130.99    4.70
  18   4 -13  122.69    7.20
 -18   4  13  129.99    6.60
 -16  -4  13   19.70    1.80
  16  -4 -13   22.20    2.90
  16  -4 -13   18.00    2.50
 -16   4  13   23.20    3.40
 -16   4  13   19.70    2.60
  16   4 -13   17.10    3.20
  14  -4 -13  271.07    9.30
 -14  -4  13  284.37    7.80
  14  -4 -13  286.17    9.40
 -14   4  13  279.57   10.20
  14   4 -13  268.17   10.80
  12  -4 -13   36.60    3.30
 -12  -4  13   35.60    2.10
  12  -4 -13   40.00    3.60
  12   4 -13   29.00    3.90
 -12   4  13   42.80    4.20
 -10  -4  13   13.20    1.40
  10  -4 -13   11.90    2.10
  10  -4 -13   11.00    1.90
  10   4 -13    9.60    2.20
 -10   4  13    8.30    2.10
   8  -4 -13    4.60    1.30
   8  -4 -13    3.80    1.40
   8   4 -13    2.20    1.60
   8   4 -13    4.90    2.20
  -8   4  13    4.50    1.80
  -6  -4  13   23.50    2.80
   6  -4 -13   25.70    2.70
   6   4 -13   18.00    2.80
  -6   4  13   19.90    2.90
   6   4 -13   26.20    3.40
  -4  -4  13    1.20    1.40
   4  -4 -13    1.30    1.30
  -4   4  13    3.20    1.70
   4   4 -13    4.00    1.60
   2  -4 -13    0.40    1.00
  -2  -4  13    1.20    1.20
  -2   4  13    0.50    1.40
   2   4 -13    0.00    0.90
   0  -4  13   48.50    3.70
   0  -4 -13   42.20    3.00
   0   4 -13   55.89    4.80
   0   4  13   43.50    4.10
  -2  -4 -13   -0.50    0.90
   2  -4  13   -1.50    1.00
   2   4  13    0.80    1.80
  -2   4 -13    0.80    1.50
  -4  -4 -13   31.10    2.50
   4  -4  13   35.80    3.50
  -4   4 -13   31.70    3.90
   4   4  13   38.80    4.20
   6  -4  13    3.00    1.30
  -6  -4 -13    3.00    1.00
   6   4  13   10.50    2.50
  -6   4 -13    2.90    1.80
  -8  -4 -13    1.60    1.00
   8  -4  13    2.00    1.40
   8   4  13    1.20    1.40
  -8   4 -13    2.30    1.80
  10  -4  13    0.40    1.40
 -10  -4 -13    0.10    0.90
  10   4  13    0.90    1.50
 -10   4 -13    0.90    1.70
  12  -4  13   16.20    2.70
  12   4  13   14.80    2.80
  -7  -5  13   10.90    2.40
  -5  -5  13   10.80    2.50
  -3  -5  13    4.10    1.90
  -1  -5  13   17.30    2.70
   1   5 -13   19.20    3.20
 -30   0  14   21.90    2.60
 -28   0  14   43.50    3.00
 -26   0  14   39.90    2.70
  26   0 -14   36.70    3.00
  24   0 -14   34.50    2.80
 -24   0  14   30.30    2.40
 -22   0  14   13.70    1.80
  22   0 -14   14.00    2.00
  20   0 -14   18.70    2.60
 -20   0  14   19.50    2.00
  20   0 -14   15.50    2.00
  18   0 -14    0.10    0.80
  18   0 -14    0.20    0.70
 -18   0  14    0.30    0.60
 -16   0  14   17.20    1.80
  16   0 -14   20.80    2.40
  16   0 -14   19.60    2.20
 -14   0  14  749.33   17.70
  14   0 -14  723.43   18.50
  14   0 -14  737.03   18.70
  12   0 -14   87.39    4.00
 -12   0  14   83.59    3.40
  12   0 -14   89.89    4.10
 -10   0  14   27.20    2.30
  10   0 -14   26.80    2.20
  10   0 -14   19.40    2.10
 -10   0  14   26.50    1.80
  -8   0  14   11.80    1.70
   8   0 -14   13.00    1.70
  -8   0  14   11.40    1.40
  -6   0  14 3615.54   80.29
   6   0 -14 3756.22   80.89
  -6   0  14 3679.23   79.99
   4   0 -14   19.30    2.10
  -4   0  14   19.70    2.00
  -4   0  14   17.60    1.70
  -2   0  14  194.78    6.20
  -2   0  14  183.18    5.80
   2   0 -14  191.68    6.50
   0   0  14    1.00    0.70
   0   0 -14    1.40    0.90
   0   0  14   -0.20    0.80
  -2   0 -14  684.13   17.70
   2   0  14  701.13   17.60
   2   0  14  695.43   17.50
   4   0  14  128.09    5.20
  -4   0 -14  146.59    5.50
  -4   0 -14  134.59    3.70
   6   0  14    0.50    0.80
  -6   0 -14    0.10    0.80
  -6   0 -14    0.50    0.50
  -8   0 -14    1.90    0.60
  -8   0 -14    2.30    1.10
   8   0  14    0.00    0.80
 -10   0 -14    0.30    1.00
  10   0  14    0.00    0.90
 -10   0 -14   -0.30    0.60
 -12   0 -14    1.10    0.80
 -12   0 -14   -0.20    1.10
  12   0  14   -0.10    1.10
 -14   0 -14   78.99    3.30
  14   0  14   79.59    4.80
 -16   0 -14   59.79    3.10
  16   0  14   56.99    4.30
  18   0  14   -0.30    1.30
 -18   0 -14   -0.90    1.00
 -20   0 -14   19.10    2.40
  20   0  14   16.70    3.50
  31  -1 -14    9.70    2.20
 -31   1  14    6.80    2.70
 -29  -1  14    9.00    1.70
  29  -1 -14    7.60    2.00
  29   1 -14    8.40    2.70
 -29   1  14    8.40    1.90
  27  -1 -14   19.70    2.70
 -27  -1  14   18.10    2.00
  27   1 -14   17.90    3.00
 -27   1  14   15.90    2.20
  25  -1 -14   48.00    3.50
 -25  -1  14   44.60    2.60
 -25   1  14   46.70    3.10
  25   1 -14   50.89    4.20
  23  -1 -14   -0.30    1.00
 -23  -1  14    1.60    0.90
  23   1 -14    0.20    0.80
 -23   1  14   -0.80    0.60
  23   1 -14    1.20    1.10
  21  -1 -14    4.00    1.30
 -21  -1  14    1.00    0.90
 -21   1  14    3.00    1.00
  21   1 -14    0.20    1.10
  21   1 -14    2.20    1.10
  19  -1 -14    5.60    1.40
 -19  -1  14    6.90    1.10
 -19   1  14    7.60    1.40
  19   1 -14    8.80    1.60
  19   1 -14    7.90    1.90
  17  -1 -14  258.57    8.30
 -17   1  14  261.57    8.10
  17   1 -14  247.58    9.00
  17   1 -14  262.27    8.20
  15  -1 -14    6.40    1.30
 -15  -1  14    7.90    1.10
  15   1 -14    7.30    1.70
  15   1 -14    8.00    1.50
 -15   1  14    5.60    1.30
  13  -1 -14   49.99    2.90
 -13  -1  14   49.00    2.30
 -13   1  14   45.40    2.70
  13   1 -14   42.50    2.80
  13   1 -14   47.90    3.30
  11  -1 -14   17.80    1.90
 -11  -1  14   20.20    1.50
 -11   1  14   24.90    2.00
  11   1 -14   24.40    2.70
  11   1 -14   22.80    2.30
  -9  -1  14  252.17    6.70
   9  -1 -14  243.38    7.70
   9   1 -14  252.07    7.90
   9   1 -14  247.48    8.40
  -9   1  14  242.28    7.50
  -7  -1  14   15.10    1.90
   7  -1 -14   16.10    1.90
  -7  -1  14   15.60    1.40
  -7   1  14   12.90    1.60
  -7   1  14   15.40    1.50
   7   1 -14   13.20    1.80
   5  -1 -14    0.30    0.60
  -5  -1  14    1.70    1.00
  -5  -1  14    1.10    0.60
   5   1 -14    0.90    0.90
  -5   1  14    0.40    0.80
  -5   1  14    0.80    0.70
  -3  -1  14  107.49    4.40
  -3  -1  14  105.79    3.50
   3  -1 -14   98.49    4.20
  -3   1  14   96.79    3.80
  -3   1  14   96.19    4.20
   3   1 -14   98.29    4.50
   1  -1 -14   27.40    1.30
   1  -1 -14   25.30    2.10
  -1  -1  14   29.70    2.30
  -1  -1  14   26.00    1.70
  -1   1  14   30.30    2.20
   1   1 -14   26.20    2.60
  -1   1  14   26.50    2.00
   1  -1  14    0.40    0.70
  -1  -1 -14   -0.30    0.70
  -1  -1 -14    0.10    0.40
   1   1  14    0.90    0.70
  -1   1 -14   -0.20    0.60
   1   1  14    0.40    0.70
  -3  -1 -14   51.19    1.90
   3  -1  14   47.40    2.90
  -3  -1 -14   55.69    3.30
   3   1  14   50.19    2.90
   3   1  14   50.09    3.00
  -3   1 -14   50.69    3.30
  -5  -1 -14  180.58    6.20
  -5  -1 -14  179.18    4.90
   5  -1  14  170.78    6.40
   5   1  14  170.28    6.30
   5   1  14  189.98    6.90
  -5   1 -14  186.48    6.80
   7  -1  14    3.20    1.20
  -7  -1 -14    1.90    1.00
  -7  -1 -14    3.70    0.70
   7   1  14    6.40    1.40
  -7   1 -14    6.50    1.50
   9  -1  14   33.60    2.80
  -9  -1 -14   29.60    1.60
  -9   1 -14   33.00    3.20
  -9   1 -14   31.10    2.00
   9   1  14   31.00    3.10
  11  -1  14   14.50    2.20
 -11  -1 -14   18.20    1.40
 -11   1 -14   21.60    2.10
 -11   1 -14   26.00    2.90
  11   1  14   18.00    2.40
  13  -1  14   66.09    4.20
 -13  -1 -14   67.79    2.80
 -13   1 -14   68.09    3.40
  13   1  14   66.09    4.40
 -13   1 -14   68.69    4.40
 -15  -1 -14    1.90    0.90
  15  -1  14    0.70    1.30
 -15   1 -14    2.00    1.10
 -15   1 -14    0.30    1.40
  15   1  14    2.70    1.60
 -17  -1 -14    5.30    1.10
  17  -1  14   12.70    2.40
 -17   1 -14   11.00    1.90
  17   1  14    7.20    2.20
  19  -1  14    7.30    2.10
 -19  -1 -14    9.20    1.50
  19   1  14    6.60    2.20
 -19   1 -14   12.30    2.10
 -28  -2  14   11.50    2.20
  28  -2 -14    5.80    1.60
 -28   2  14   10.00    2.10
  28   2 -14    8.90    2.60
 -26  -2  14   83.49    3.70
  26  -2 -14   80.29    4.60
  26   2 -14   81.79    5.80
 -26   2  14   83.39    4.60
  24  -2 -14    2.40    1.40
 -24  -2  14    3.50    1.00
  24   2 -14    3.20    1.80
 -24   2  14    5.50    1.40
  22  -2 -14    1.80    1.00
 -22  -2  14    1.70    0.80
 -22   2  14    2.80    1.20
  22   2 -14    5.80    1.80
  20  -2 -14   15.80    2.00
 -20  -2  14   17.80    1.70
 -20   2  14   17.50    2.30
  20   2 -14   22.40    3.10
  18  -2 -14   56.39    3.50
 -18  -2  14   58.09    2.70
 -18   2  14   63.79    3.70
  18   2 -14   66.59    3.70
  18   2 -14   64.79    4.50
  16  -2 -14    3.50    1.20
 -16  -2  14    5.60    1.00
  16   2 -14    4.80    1.50
  16   2 -14    5.80    1.60
 -16   2  14    4.40    1.30
  14  -2 -14    4.50    1.20
 -14  -2  14    3.10    0.80
  14   2 -14    3.80    1.50
 -14   2  14    2.70    1.10
  14   2 -14    1.70    1.00
  12  -2 -14   -0.20    0.80
 -12  -2  14    0.00    0.50
  12   2 -14    0.40    0.90
  12   2 -14    1.00    1.00
 -12   2  14    1.40    0.90
 -10  -2  14    7.40    0.90
  10  -2 -14    6.80    1.40
  10   2 -14    9.90    1.90
  10   2 -14    5.80    1.40
 -10   2  14    8.80    1.70
   8  -2 -14   12.80    1.80
  -8  -2  14   11.20    1.10
   8   2 -14   11.00    2.00
  -8   2  14   12.50    1.80
   8   2 -14   13.50    2.00
   6  -2 -14  123.19    4.10
  -6  -2  14  123.49    5.30
   6  -2 -14  118.19    4.80
   6   2 -14  123.29    5.60
   6   2 -14  121.99    5.20
  -6   2  14  116.99    5.10
  -4  -2  14   16.10    2.10
   4  -2 -14   10.80    1.60
  -4  -2  14   10.50    1.10
   4  -2 -14   10.00    1.20
   4   2 -14    9.60    1.70
  -4   2  14    8.40    1.60
   2  -2 -14    0.50    0.70
  -2  -2  14    0.40    0.90
   2  -2 -14   -0.50    0.50
   2   2 -14    1.20    0.90
  -2   2  14    1.50    0.90
   0  -2 -14   21.30    1.50
   0  -2 -14   23.20    2.20
   0  -2  14   21.60    2.30
   0   2  14   22.90    2.60
   0   2 -14   21.40    2.50
  -2  -2 -14    5.50    0.90
  -2  -2 -14    4.90    1.20
   2  -2  14    5.10    1.40
  -2   2 -14    3.50    1.30
   2   2  14    2.90    1.30
   4  -2  14    2.40    1.10
  -4  -2 -14    1.50    0.60
   4   2  14    1.50    1.20
  -4   2 -14    2.20    1.20
  -6  -2 -14   56.59    2.40
   6  -2  14   57.09    3.60
   6   2  14   56.09    3.50
  -6   2 -14   58.19    4.00
   6   2  14   55.39    3.50
   8  -2  14    0.60    1.00
  -8  -2 -14   -0.20    0.50
   8   2  14    1.10    1.10
  -8   2 -14    0.20    1.00
 -10  -2 -14   12.00    1.20
  10  -2  14   10.50    1.90
  10   2  14   10.30    2.10
 -10   2 -14    5.70    1.70
 -12  -2 -14    1.70    0.70
  12  -2  14    1.80    1.20
 -12   2 -14    0.80    1.50
  12   2  14   -0.10    1.40
  14  -2  14   85.29    5.10
 -14  -2 -14   94.89    3.40
 -14   2 -14   97.19    5.60
 -16  -2 -14    3.60    0.90
  16  -2  14    1.00    1.50
 -16   2 -14    4.00    2.30
 -16   2 -14    4.60    1.80
  16   2  14    2.00    1.90
  18  -2  14    0.00    1.90
 -18  -2 -14   -0.20    0.80
 -18   2 -14   -0.70    1.20
  18   2  14    3.30    1.90
 -18   2 -14    0.60    1.40
 -25   3  14  148.19    6.90
 -23  -3  14    7.90    1.40
  23  -3 -14   10.80    2.10
 -23   3  14    6.60    2.00
  23   3 -14   10.00    2.60
 -21  -3  14    3.80    1.00
  21  -3 -14    4.90    1.60
  21   3 -14    3.50    1.90
 -21   3  14    3.10    1.50
 -19  -3  14    1.60    0.70
  19  -3 -14    0.40    1.10
  19   3 -14    1.00    1.40
 -19   3  14    1.50    1.10
 -17  -3  14  168.88    5.30
  17  -3 -14  167.58    6.70
 -17   3  14  160.88    7.00
  17   3 -14  176.48    8.20
 -15  -3  14   35.60    2.10
  15  -3 -14   35.70    3.00
 -15   3  14   42.20    3.30
  15   3 -14   34.40    3.90
 -13  -3  14   18.50    1.60
  13  -3 -14   14.90    2.00
  13   3 -14   15.40    2.60
  13   3 -14   27.90    2.90
 -13   3  14   18.60    2.70
  11  -3 -14   12.70    2.00
  11  -3 -14   12.60    1.80
 -11  -3  14   12.10    1.20
 -11   3  14   12.90    2.10
  11   3 -14   12.20    2.10
  11   3 -14   12.70    2.50
   9  -3 -14   45.60    2.80
   9  -3 -14   42.60    2.90
  -9  -3  14   43.00    2.10
   9   3 -14   44.10    4.20
   9   3 -14   43.30    3.20
  -9   3  14   45.40    3.50
   7  -3 -14    3.70    1.20
  -7  -3  14    2.60    0.80
   7  -3 -14    2.90    1.20
   7   3 -14    4.80    1.50
  -7   3  14    2.00    1.20
   7   3 -14    2.10    1.40
   5  -3 -14   -0.70    0.70
   5  -3 -14    0.20    1.00
  -5  -3  14    1.00    1.20
   5   3 -14   -0.20    1.00
  -5   3  14   -0.80    1.00
   3  -3 -14   24.80    2.20
  -3  -3  14   24.60    2.90
   3  -3 -14   26.30    2.40
   3   3 -14   16.30    2.40
  -3   3  14   25.30    2.90
   1  -3 -14    0.70    0.80
  -1  -3  14    1.00    1.00
   1   3 -14    1.00    1.00
  -1   3  14   -1.10    0.90
   1  -3  14   11.30    2.10
  -1  -3 -14    9.40    1.40
   1   3  14   13.00    2.30
  -1   3 -14    9.20    2.10
  -3  -3 -14   43.20    2.40
   3  -3  14   46.60    3.30
  -3   3 -14   42.70    4.20
   3   3  14   45.20    3.60
  -5  -3 -14  155.18    5.10
   5  -3  14  154.08    6.50
   5   3  14  158.98    7.00
  -5   3 -14  148.89    7.00
   7  -3  14   -0.60    1.20
  -7  -3 -14    0.20    0.70
  -7   3 -14    1.40    1.40
   7   3  14    0.00    1.70
  -9  -3 -14    1.50    0.70
   9  -3  14   -0.50    1.00
   9   3  14   -0.10    1.40
  -9   3 -14    2.20    1.50
  11  -3  14   18.70    2.70
 -11  -3 -14   17.60    1.60
 -11   3 -14   18.60    3.10
  13  -3  14  152.68    6.90
 -13  -3 -14  143.89    4.80
 -13   3 -14  132.99    7.10
  15  -3  14    0.20    1.60
 -18  -4  14    1.30    0.90
  18  -4 -14    2.70    1.60
  18   4 -14    0.10    2.20
 -18   4  14   -1.00    1.70
 -16  -4  14   59.89    2.90
  16  -4 -14   51.89    3.80
  16   4 -14   53.49    5.50
 -16   4  14   58.69    4.60
 -14  -4  14    6.50    1.20
  14  -4 -14    6.00    2.00
  14  -4 -14   10.20    2.10
  14   4 -14    4.60    2.10
 -14   4  14    7.50    2.10
  12  -4 -14   45.80    3.40
  12  -4 -14   47.40    3.30
 -12  -4  14   49.60    2.50
  12   4 -14   39.10    4.30
 -12   4  14   51.79    4.10
  10  -4 -14    4.00    1.40
  10  -4 -14    3.50    1.50
 -10   4  14    4.80    1.70
  10   4 -14    3.40    1.80
   8  -4 -14    9.50    2.00
   8  -4 -14    9.40    2.00
  -8   4  14    8.50    2.30
   8   4 -14    5.20    1.90
   8   4 -14    8.10    2.10
  -6  -4  14  106.89    5.70
   6  -4 -14  128.99    5.40
   6   4 -14  133.09    6.40
  -6   4  14  121.29    6.30
   4  -4 -14   -1.60    1.20
  -4  -4  14    0.20    1.20
  -4   4  14    1.50    1.50
   4   4 -14    0.90    1.20
  -2  -4  14   10.40    2.10
   2  -4 -14    8.90    1.70
  -2   4  14   16.20    3.00
   2   4 -14   12.50    2.50
   0  -4 -14   59.89    3.40
   0  -4  14   65.29    4.30
   0   4 -14   60.29    4.50
   0   4  14   67.59    4.80
   2  -4  14    4.80    1.80
  -2  -4 -14    2.50    1.10
   2   4  14    3.30    2.00
  -2   4 -14    4.50    2.00
   4  -4  14  107.69    5.60
  -4  -4 -14  113.69    4.60
  -4   4 -14  111.69    6.40
   4   4  14  105.79    6.10
   6  -4  14    5.10    1.90
  -6  -4 -14    4.10    1.10
   6   4  14    9.10    2.40
  -6   4 -14    1.70    1.80
  -8  -4 -14    4.50    1.20
   8  -4  14    3.30    1.70
   8   4  14    2.10    1.60
  10  -4  14   -0.30    2.10
  10   4  14    0.50    1.70
 -30   0  15    0.50    1.00
  28   0 -15    0.00    1.10
 -28   0  15    0.80    0.90
 -26   0  15   -0.60    0.90
  26   0 -15    0.30    1.00
  24   0 -15    2.60    1.20
 -24   0  15   -0.70    0.80
 -22   0  15    0.30    0.80
  22   0 -15    0.70    0.90
 -20   0  15   -0.30    0.80
  20   0 -15   -0.10    0.70
 -18   0  15   -0.10    0.60
  18   0 -15   -0.70    0.60
  18   0 -15   -0.70    0.90
  16   0 -15   -0.50    0.90
 -16   0  15   -0.40    0.50
  16   0 -15    0.30    0.70
  14   0 -15    0.10    0.70
 -14   0  15   -0.10    0.60
  14   0 -15    0.50    0.90
 -12   0  15    0.20    0.70
  12   0 -15   -0.50    0.50
 -12   0  15    0.70    0.60
  12   0 -15   -0.30    0.70
 -10   0  15   -0.50    0.40
 -10   0  15    0.30    0.80
  10   0 -15    0.30    0.70
  -8   0  15    0.10    0.50
   8   0 -15   -0.20    0.60
  -8   0  15    0.10    0.60
  -6   0  15   -0.20    0.60
   6   0 -15   -1.10    0.60
  -6   0  15    0.00    0.80
  -4   0  15    0.10    0.60
   4   0 -15    0.30    0.70
  -4   0  15    0.10    0.80
   2   0 -15   -0.60    0.60
  -2   0  15    0.00    0.60
  -2   0  15    0.00    0.60
   0   0  15    0.80    0.80
   0   0 -15    0.70    0.90
   0   0  15    0.30    0.80
  -2   0 -15    0.40    0.90
   2   0  15    0.80    0.80
   4   0  15    0.00    0.80
  -4   0 -15    0.80    0.90
  -6   0 -15   -0.10    0.90
   6   0  15    0.80    0.90
  -8   0 -15   -0.10    0.60
  -8   0 -15    0.20    1.00
   8   0  15    0.00    0.90
 -10   0 -15    0.90    1.10
 -10   0 -15   -0.10    0.70
  10   0  15   -0.50    0.90
  12   0  15   -0.40    1.00
 -12   0 -15    0.10    0.80
  14   0  15    0.90    1.20
 -14   0 -15    0.20    1.00
  16   0  15    0.40    1.20
 -16   0 -15   -0.70    0.90
  18   0  15   -1.60    1.40
 -18   0 -15    1.20    1.00
 -29  -1  15   -0.70    1.20
  29  -1 -15    0.20    1.30
 -29   1  15    0.20    1.10
 -27  -1  15   24.60    2.40
  27  -1 -15   20.60    2.80
 -27   1  15   22.60    2.80
  27   1 -15   22.40    3.30
  25  -1 -15   16.20    2.40
 -25  -1  15   17.70    2.10
 -25   1  15   14.30    2.10
  25   1 -15   12.90    2.50
 -23  -1  15    0.90    0.80
  23  -1 -15    3.40    1.30
 -23   1  15    0.00    0.90
  23   1 -15    0.00    0.90
  23   1 -15   -0.30    1.20
 -21  -1  15    1.70    0.80
  21  -1 -15   -0.10    0.80
  21   1 -15   -0.70    1.00
 -21   1  15   -0.40    0.80
  21   1 -15    0.70    1.00
 -19  -1  15   21.80    1.90
  19  -1 -15   20.90    2.50
  19   1 -15   22.40    2.50
  19   1 -15   22.70    2.90
 -19   1  15   18.40    2.20
  17  -1 -15   36.90    2.80
 -17  -1  15   36.40    2.20
  17   1 -15   42.60    3.30
 -17   1  15   38.10    2.70
  17   1 -15   32.90    2.60
 -15  -1  15   21.70    1.70
  15  -1 -15   17.00    2.10
  15   1 -15   23.70    2.50
  15   1 -15   24.80    2.90
 -15   1  15   23.20    2.30
  13  -1 -15   30.20    2.40
 -13  -1  15   25.90    1.80
  13   1 -15   29.50    3.00
 -13   1  15   24.90    2.40
  13   1 -15   21.70    2.40
 -11  -1  15    1.70    0.80
  11  -1 -15    2.20    0.90
  11   1 -15    5.20    1.40
 -11   1  15    3.90    1.00
  11   1 -15    4.10    1.20
  -9  -1  15  142.69    5.60
   9  -1 -15  138.99    5.50
  -9  -1  15  142.89    4.60
   9   1 -15  144.89    6.00
   9   1 -15  145.89    5.70
  -9   1  15  145.19    5.40
  -7  -1  15   36.70    2.00
   7  -1 -15   40.30    2.70
  -7  -1  15   35.80    2.70
  -7   1  15   36.30    2.50
   7   1 -15   33.40    2.70
  -5  -1  15  450.35   12.30
   5  -1 -15  438.76   12.20
  -5  -1  15  446.86   11.10
  -5   1  15  437.56   11.30
   5   1 -15  433.36   12.40
  -5   1  15  439.96   12.00
  -3  -1  15   32.50    2.60
  -3  -1  15   30.20    1.80
   3  -1 -15   37.30    2.50
  -3   1  15   26.40    2.50
   3   1 -15   32.90    2.60
  -3   1  15   29.10    2.10
  -1  -1  15    5.60    1.40
   1  -1 -15    7.60    1.40
  -1   1  15    6.20    1.30
   1   1 -15    3.30    1.10
  -1   1  15    6.60    1.30
  -1  -1 -15    0.90    0.90
   1  -1  15   -0.10    0.70
   1   1  15    2.20    0.90
  -1   1 -15    0.30    0.80
   1   1  15    0.80    0.80
   3  -1  15  130.89    5.40
  -3  -1 -15  132.09    3.80
  -3  -1 -15  127.89    5.20
  -3   1 -15  129.29    5.60
   3   1  15  132.69    5.10
   3   1  15  134.19    5.20
  -5  -1 -15    0.20    0.50
   5  -1  15   -0.10    0.80
  -5  -1 -15    0.70    0.80
  -5   1 -15    0.00    0.90
   5   1  15   -1.20    0.80
  -7  -1 -15    2.30    0.60
  -7  -1 -15    1.70    1.10
   7  -1  15    2.10    1.10
   7   1  15    2.90    1.20
  -7   1 -15    0.60    1.20
  -9  -1 -15    1.80    0.60
   9  -1  15    2.60    1.20
   9   1  15    2.10    1.10
  -9   1 -15   -0.10    1.00
 -11  -1 -15    3.60    0.80
  11  -1  15    2.40    1.30
 -11   1 -15    3.30    1.50
  11   1  15    2.30    1.20
  13  -1  15   68.19    4.40
 -13  -1 -15   65.59    2.80
  13   1  15   72.89    4.60
 -13   1 -15   54.49    4.50
 -13   1 -15   61.59    4.40
  15  -1  15   33.80    3.80
 -15  -1 -15   42.50    2.30
  15   1  15   43.70    4.50
 -15   1 -15   46.20    3.00
 -15   1 -15   47.70    4.40
 -17  -1 -15   13.90    1.60
  17  -1  15   18.30    2.90
  17   1  15   20.60    3.30
 -17   1 -15   14.80    2.30
 -19   1 -15   -0.50    0.90
 -28   2  15   81.09    5.20
  26  -2 -15   46.80    3.80
 -26  -2  15   45.20    2.80
  26   2 -15   36.30    4.30
 -26   2  15   52.49    3.80
 -24  -2  15  481.95   12.60
  24  -2 -15  494.65   14.40
 -24   2  15  460.25   14.10
  24   2 -15  495.55   16.30
  22  -2 -15    0.90    1.20
 -22  -2  15    0.30    0.70
 -22   2  15    0.30    1.00
  22   2 -15    0.40    1.40
  20  -2 -15    1.10    1.20
 -20  -2  15    2.50    0.90
 -20   2  15    0.40    0.90
  20   2 -15    2.20    1.40
 -18  -2  15    0.80    0.70
  18  -2 -15    0.20    1.00
  18   2 -15   -1.40    1.00
 -18   2  15    1.90    1.20
  18   2 -15    2.20    1.30
 -16  -2  15   11.90    1.30
  16  -2 -15   11.80    2.00
  16   2 -15   11.70    1.80
 -16   2  15   14.20    2.10
  16   2 -15   13.20    2.40
  14  -2 -15   42.80    3.00
 -14  -2  15   42.20    2.20
  14   2 -15   45.00    3.10
 -14   2  15   42.90    3.10
  14   2 -15   44.90    3.60
  12  -2 -15   12.30    1.90
 -12  -2  15   11.10    1.30
  12   2 -15   11.80    1.90
 -12   2  15   15.00    2.20
  12   2 -15   13.20    2.30
  10  -2 -15    0.80    0.80
 -10  -2  15    2.60    0.70
 -10   2  15    1.90    1.10
  10   2 -15    0.40    1.00
  10   2 -15    1.90    1.00
   8  -2 -15   40.70    2.80
  -8   2  15   45.90    3.10
   8   2 -15   44.80    3.40
   8   2 -15   45.00    3.20
   6  -2 -15   -0.20    0.80
  -6  -2  15    0.20    0.60
  -6  -2  15   -0.50    0.90
  -6   2  15    0.80    0.90
   6   2 -15    0.30    0.90
   4  -2 -15   19.50    2.20
  -4  -2  15   17.80    2.30
  -4   2  15   22.60    2.60
   4   2 -15   21.80    2.50
   2  -2 -15   18.00    2.10
   2  -2 -15   16.20    1.40
  -2  -2  15   16.50    2.30
   2   2 -15   16.50    2.30
  -2   2  15   18.00    2.30
   0  -2 -15    2.10    1.00
   0  -2  15    2.60    1.20
   0  -2 -15    3.30    0.80
   0   2 -15    3.10    1.30
   0   2  15    4.30    1.50
   2  -2  15   37.30    2.90
  -2  -2 -15   37.90    2.60
  -2  -2 -15   38.80    1.90
  -2   2 -15   36.80    3.60
   2   2  15   37.30    3.00
  -4  -2 -15    5.50    0.80
   4  -2  15    5.90    1.40
  -4   2 -15    3.00    1.30
   4   2  15    3.40    1.50
   6  -2  15    4.20    1.40
  -6  -2 -15    5.70    0.90
   6   2  15    6.20    1.60
  -6   2 -15    4.10    1.50
  -8  -2 -15    4.00    0.90
   8  -2  15    1.90    1.20
   8   2  15    2.60    1.30
  -8   2 -15    1.60    1.20
  10  -2  15   30.30    3.30
  10   2  15   36.50    3.80
 -10   2 -15   34.90    3.90
 -12  -2 -15    2.10    0.70
  12  -2  15    1.30    1.20
  12   2  15   -1.60    1.20
 -12   2 -15    1.20    1.60
 -14  -2 -15  102.59    3.70
  14  -2  15   97.29    5.60
 -14   2 -15   96.29    5.90
 -16  -2 -15    0.50    0.80
  16  -2  15    1.10    1.30
  16   2  15    0.20    1.80
 -16   2 -15   -0.80    1.40
 -23  -3  15   32.40    2.30
  23  -3 -15   36.50    4.20
  23   3 -15   27.80    4.30
 -23   3  15   39.80    4.00
 -21  -3  15   13.10    1.50
  21  -3 -15   15.80    2.40
 -21   3  15   14.90    2.60
  21   3 -15   11.70    2.60
 -19  -3  15    4.60    1.10
  19  -3 -15    5.90    1.50
 -19   3  15    9.60    2.10
  19   3 -15    9.10    2.40
 -17  -3  15   15.70    1.50
  17  -3 -15   12.80    2.10
 -17   3  15   14.10    2.60
  17   3 -15   16.00    2.90
  15  -3 -15    8.40    1.90
 -15  -3  15    7.50    1.20
 -15   3  15    8.80    1.90
  15   3 -15    8.30    2.00
  13  -3 -15   44.90    3.20
 -13  -3  15   39.00    2.20
  13   3 -15   45.40    4.50
 -13   3  15   43.30    4.10
  13   3 -15   45.00    3.50
  11  -3 -15    5.00    1.50
 -11  -3  15    3.70    0.80
  11   3 -15    3.70    1.50
  11   3 -15    2.60    1.40
 -11   3  15    2.60    1.30
   9  -3 -15   66.59    3.80
  -9  -3  15   66.79    2.60
   9   3 -15   61.69    4.40
   9   3 -15   71.89    4.20
  -9   3  15   66.79    4.30
   7  -3 -15    1.70    1.20
   7  -3 -15    1.30    1.00
  -7  -3  15   -0.20    1.10
   7   3 -15    5.40    1.60
   7   3 -15    2.80    1.30
  -7   3  15    2.40    1.30
   5  -3 -15  131.09    5.20
   5  -3 -15  121.09    4.70
  -5  -3  15  124.49    5.80
  -5   3  15  115.39    5.70
   5   3 -15  118.89    5.80
   3  -3 -15    8.40    1.70
   3  -3 -15    6.80    1.30
  -3  -3  15    8.90    1.80
   3   3 -15    6.10    1.70
  -3   3  15    5.70    1.70
   1  -3 -15   36.00    2.30
  -1  -3  15   34.60    3.40
   1   3 -15   39.70    4.00
  -1   3  15   34.30    3.60
  -1  -3 -15   11.60    1.50
   1  -3  15    7.40    1.70
   1   3  15   11.90    2.40
  -1   3 -15   18.50    3.00
  -3  -3 -15   25.80    2.00
   3  -3  15   20.90    2.70
  -3   3 -15   21.70    3.00
   3   3  15   30.00    3.50
   5  -3  15   14.50    2.10
  -5  -3 -15   11.50    1.40
   5   3  15   17.00    2.80
  -5   3 -15   11.90    2.50
   7  -3  15   62.69    4.30
  -7  -3 -15   73.79    3.10
   7   3  15   73.29    4.70
  -7   3 -15   74.69    5.00
   9  -3  15    0.50    1.40
  -9  -3 -15    0.90    0.70
  -9   3 -15   -0.30    1.50
  11  -3  15   58.19    4.40
 -11  -3 -15   56.79    2.90
 -11   3 -15   58.49    4.60
 -13  -3 -15   26.70    2.60
  13  -3  15   26.30    3.80
 -18  -4  15   -0.10    1.20
  16  -4 -15   19.50    2.60
 -16  -4  15   22.80    2.00
 -16   4  15   28.40    3.90
  14  -4 -15   21.60    2.70
 -14  -4  15   26.20    2.10
 -14   4  15   26.00    3.50
  14   4 -15   29.90    4.00
  12  -4 -15   22.40    2.80
  12   4 -15   18.20    3.20
 -12   4  15   25.40    3.50
  10  -4 -15    5.00    1.70
  10  -4 -15    2.00    1.50
 -10   4  15    3.20    1.80
  10   4 -15    3.50    1.70
   8  -4 -15   25.10    2.80
  -8  -4  15   26.80    3.30
   8   4 -15   26.70    3.40
  -8   4  15   22.50    3.40
  -6  -4  15   64.19    4.50
   6  -4 -15   73.29    4.00
  -6   4  15   67.49    4.90
   6   4 -15   73.99    4.80
  -4  -4  15    0.10    1.40
   4  -4 -15   -0.10    1.00
  -4   4  15   -0.70    1.40
   4   4 -15    0.70    1.50
  -2  -4  15    3.90    1.80
   2  -4 -15    1.20    1.10
   2   4 -15    3.70    1.70
  -2   4  15    1.80    1.70
   0  -4 -15    1.00    1.00
   0  -4  15   -0.90    1.20
   0   4  15   -1.20    1.50
   0   4 -15    2.00    1.70
  -2  -4 -15  257.47    8.20
   2  -4  15  269.47    9.60
  -2   4 -15  263.07   10.30
  -4  -4 -15   42.90    2.70
   4  -4  15   38.50    3.80
  -4   4 -15   40.30    4.60
   4   4  15   51.49    4.90
   6  -4  15  142.39    6.80
  -6  -4 -15  149.29    5.40
   6   4  15  160.48    7.70
 -28   0  16    0.90    1.00
  28   0 -16    0.70    1.10
  26   0 -16   45.20    3.40
 -26   0  16   39.10    2.90
 -24   0  16    0.90    0.90
  24   0 -16    1.40    1.20
 -22   0  16   19.40    2.20
  22   0 -16   23.90    2.80
 -20   0  16    0.80    0.70
  20   0 -16    1.10    0.90
  18   0 -16   16.70    2.30
 -18   0  16   14.80    1.80
 -16   0  16   29.10    2.20
  16   0 -16   21.40    2.40
  16   0 -16   33.90    3.20
  14   0 -16   46.50    3.10
 -14   0  16   45.50    2.60
  14   0 -16   45.80    3.00
  12   0 -16    1.50    1.00
 -12   0  16    2.30    1.00
 -12   0  16    1.00    0.70
  10   0 -16   40.80    2.80
 -10   0  16   39.80    2.40
 -10   0  16   45.30    2.70
  -8   0  16    4.30    1.30
  -8   0  16    2.40    0.90
   8   0 -16    2.70    1.10
  -6   0  16   41.70    2.70
   6   0 -16   47.80    3.00
  -6   0  16   45.30    2.60
  -4   0  16  440.16   11.60
  -4   0  16  442.16   12.00
   4   0 -16  429.46   12.50
  -2   0  16   60.99    3.00
  -2   0  16   47.50    2.70
   2   0 -16   66.89    3.80
   0   0 -16   12.40    1.90
   0   0  16   14.80    2.00
  -2   0 -16   32.60    2.70
   2   0  16   38.30    2.80
  -4   0 -16  269.37    9.00
   4   0  16  267.97    8.80
   6   0  16    4.30    1.40
  -6   0 -16    4.10    1.40
  -8   0 -16   47.00    3.50
   8   0  16   48.00    3.50
 -10   0 -16   97.59    5.00
  10   0  16   94.59    5.10
  12   0  16   98.19    5.60
 -12   0 -16  118.39    5.20
  14   0  16   46.60    3.90
 -14   0 -16   47.10    2.80
  16   0  16  114.89    6.60
 -16   0 -16  115.89    4.70
 -18   0 -16   11.60    2.00
  29  -1 -16    8.00    2.50
  27  -1 -16  232.08    8.60
 -27  -1  16  224.08    7.50
 -27   1  16  227.28    8.30
  25  -1 -16  114.39    5.60
 -25  -1  16  120.29    4.90
 -25   1  16  113.69    5.40
  25   1 -16  122.29    6.60
  23  -1 -16  150.68    6.30
 -23  -1  16  151.68    5.50
  23   1 -16  148.59    6.20
  23   1 -16  143.29    7.00
 -23   1  16  154.98    6.20
  21  -1 -16    1.20    1.00
 -21  -1  16    0.10    0.80
  21   1 -16    1.50    1.40
 -21   1  16    1.00    1.00
  21   1 -16    1.80    1.10
 -19  -1  16   98.99    4.10
  19  -1 -16  112.79    5.10
  19   1 -16  107.09    5.80
 -19   1  16  108.79    4.80
  19   1 -16   95.79    4.80
 -17  -1  16    3.90    1.10
  17  -1 -16    2.50    1.10
 -17   1  16    3.40    1.20
  17   1 -16    2.10    1.30
  17   1 -16    3.90    1.20
 -15  -1  16   21.00    1.90
  15  -1 -16   16.80    2.20
  15   1 -16   18.30    2.60
  15   1 -16   20.30    2.40
 -15   1  16   16.50    2.10
  13  -1 -16    7.70    1.50
 -13  -1  16   12.10    1.50
  13   1 -16    9.20    1.70
  13   1 -16    9.70    1.90
 -13   1  16    7.00    1.40
 -11  -1  16  203.58    6.10
  11  -1 -16  206.88    7.20
  11   1 -16  202.48    7.60
 -11   1  16  203.78    7.00
  11   1 -16  196.58    7.20
   9  -1 -16    3.20    1.10
  -9  -1  16    3.40    1.40
  -9  -1  16    6.20    1.10
  -9   1  16    5.20    1.30
   9   1 -16    4.20    1.20
  -7  -1  16  443.66   11.30
   7  -1 -16  438.56   12.30
  -7  -1  16  443.66   12.40
   7   1 -16  450.15   12.70
  -7   1  16  427.96   12.10
   5  -1 -16   53.99    3.20
  -5  -1  16   48.20    3.10
  -5  -1  16   52.59    2.60
   5   1 -16   46.40    3.30
  -5   1  16   53.39    3.20
  -3  -1  16  366.06   10.80
   3  -1 -16  360.66   10.70
   3   1 -16  360.56   11.10
  -3   1  16  362.16   10.50
  -3   1  16  361.66   10.00
  -1  -1  16   75.39    4.00
   1  -1 -16   77.89    4.00
  -1   1  16   84.09    3.70
   1   1 -16   75.49    4.20
  -1   1  16   81.49    4.00
  -1  -1 -16   38.20    2.80
   1  -1  16   38.50    2.90
  -1   1 -16   37.80    3.10
   1   1  16   42.00    2.70
   1   1  16   42.40    2.90
  -3  -1 -16   17.10    2.20
   3  -1  16   17.80    2.30
   3   1  16   19.10    2.30
  -3   1 -16   17.70    2.40
   5  -1  16    0.70    1.10
  -5  -1 -16    0.10    1.00
   5   1  16    1.70    1.10
  -5   1 -16    1.90    1.20
  -7  -1 -16   40.40    1.80
   7  -1  16   39.10    3.20
   7   1  16   44.10    3.30
  -7   1 -16   37.30    3.70
  -9  -1 -16    0.20    0.50
   9  -1  16   -0.80    0.90
   9   1  16   -0.90    0.90
  -9   1 -16    0.40    1.40
  11  -1  16   -0.10    1.10
 -11  -1 -16    0.50    0.60
  11   1  16    0.80    1.20
 -11   1 -16    1.10    1.40
 -13  -1 -16   21.00    1.70
  13  -1  16   19.50    2.90
  13   1  16   16.60    2.70
 -13   1 -16   22.30    3.20
  15  -1  16   25.30    3.30
 -15  -1 -16   33.20    2.20
 -15   1 -16   31.50    3.90
  15   1  16   32.00    4.00
 -17  -1 -16    0.30    1.10
  26  -2 -16    8.90    2.60
 -26   2  16    8.90    2.10
  26   2 -16   11.40    2.80
  24  -2 -16   57.19    4.10
  24   2 -16   65.79    5.20
 -24   2  16   54.59    3.90
  22  -2 -16   71.49    4.40
 -22   2  16   74.69    4.40
  22   2 -16   70.49    5.20
  20  -2 -16    3.50    1.50
 -20  -2  16    3.70    1.00
  20   2 -16    2.60    1.60
 -20   2  16    3.80    1.50
 -18  -2  16   85.89    3.50
  18  -2 -16  101.99    5.00
  18   2 -16  100.29    4.70
 -18   2  16  100.19    5.00
  18   2 -16   99.39    6.00
  16  -2 -16  136.39    5.90
 -16   2  16  142.19    6.10
  16   2 -16  142.29    6.90
  16   2 -16  151.58    6.10
  14  -2 -16  205.58    7.50
  14   2 -16  218.48    7.80
  14   2 -16  209.48    8.50
 -14   2  16  214.18    7.80
  12  -2 -16   62.99    3.70
 -12   2  16   68.89    4.00
  12   2 -16   73.29    4.10
  12   2 -16   69.79    4.50
  10  -2 -16   23.20    2.60
 -10  -2  16   26.30    1.80
 -10   2  16   25.70    2.80
  10   2 -16   27.60    3.20
  10   2 -16   31.90    3.10
   8  -2 -16   40.00    2.90
  -8  -2  16   45.10    3.30
  -8  -2  16   40.00    2.10
  -8   2  16   39.10    3.00
   8   2 -16   41.20    3.20
  -6  -2  16   34.80    3.30
   6  -2 -16   38.00    2.80
  -6   2  16   36.80    3.00
   6   2 -16   33.10    3.20
  -4  -2  16   -0.10    1.00
   4  -2 -16    0.40    0.80
   4   2 -16   -0.20    1.00
  -4   2  16    0.30    0.80
   2  -2 -16   -0.50    0.80
  -2  -2  16   -1.30    0.90
  -2   2  16    0.10    1.00
   2   2 -16    0.30    1.00
   0  -2  16    9.20    1.90
   0  -2 -16    6.20    1.40
   0   2  16    7.20    1.60
   0   2 -16    9.00    1.90
  -2  -2 -16    2.40    0.70
   2  -2  16    2.50    1.10
   2   2  16    1.40    1.10
  -2   2 -16    2.90    1.40
   4  -2  16   10.90    2.10
  -4  -2 -16   12.50    1.20
   4   2  16   11.50    2.20
  -4   2 -16    9.80    2.10
   6  -2  16    7.10    1.70
  -6  -2 -16    7.20    1.00
  -6   2 -16    8.10    2.00
  -8  -2 -16   10.00    1.20
   8  -2  16    6.70    1.70
  -8   2 -16   14.90    2.60
  10  -2  16   15.80    2.50
 -10  -2 -16   13.20    1.30
 -10   2 -16   15.30    2.80
  10   2  16   26.70    4.70
  12  -2  16   12.10    2.40
 -12  -2 -16   10.70    1.30
  12   2  16   13.40    2.70
 -12   2 -16   11.90    2.80
  14  -2  16    2.20    1.80
 -14  -2 -16    0.10    0.80
 -14   2 -16   -0.50    1.60
  14   2  16    0.30    2.30
  21  -3 -16   12.10    2.30
 -21  -3  16   12.10    1.60
 -21   3  16    9.40    2.20
  21   3 -16   11.00    2.70
  19  -3 -16   -0.70    1.10
 -19  -3  16    0.60    0.90
  19   3 -16   -1.80    1.50
 -19   3  16    0.60    1.20
  17  -3 -16    3.10    1.40
 -17  -3  16    0.20    0.80
  17   3 -16    1.30    1.50
 -17   3  16    1.20    1.10
 -15  -3  16    4.90    1.10
  15  -3 -16    5.40    1.70
 -15   3  16    6.80    1.80
  15   3 -16    4.10    2.00
 -13  -3  16    1.60    0.80
  13  -3 -16    1.30    1.20
  13   3 -16    2.00    1.40
 -13   3  16    1.80    1.30
  13   3 -16    3.00    1.50
 -11  -3  16    3.10    0.90
  11  -3 -16    4.90    1.50
  11   3 -16    4.60    1.80
  11   3 -16    2.90    1.40
 -11   3  16    4.70    1.60
   9  -3 -16   29.70    3.00
  -9  -3  16   27.20    3.10
  -9   3  16   31.50    3.40
   9   3 -16   35.70    3.50
   9   3 -16   28.10    3.50
  -7  -3  16    0.20    1.20
   7  -3 -16    2.10    1.20
  -7   3  16    0.60    1.30
   7   3 -16    1.00    1.20
  -5  -3  16   41.40    3.50
   5  -3 -16   38.80    3.00
   5   3 -16   37.90    3.90
  -5   3  16   36.70    3.70
  -3  -3  16    8.70    1.80
   3  -3 -16    7.30    1.30
  -3   3  16    7.60    2.00
   3   3 -16    4.50    1.70
   1  -3 -16    8.00    1.30
  -1  -3  16    8.40    1.90
   1   3 -16    9.30    2.20
  -1   3  16    8.50    2.10
   1  -3  16    0.30    1.10
  -1  -3 -16    1.00    0.80
  -1   3 -16    0.00    1.30
   1   3  16   -0.20    1.30
   3  -3  16  140.49    6.20
  -3  -3 -16  126.19    4.50
  -3   3 -16  122.79    6.50
   3   3  16  136.89    6.50
  -5  -3 -16   16.70    1.60
   5  -3  16   15.70    2.60
  -5   3 -16   17.50    2.90
  -7  -3 -16   48.90    2.60
   7  -3  16   56.89    4.20
   7   3  16   72.89    6.40
  -7   3 -16   54.69    5.30
   9  -3  16    0.60    1.40
  -9  -3 -16    0.50    0.80
  -9   3 -16    0.90    1.60
 -11  -3 -16   25.30    2.00
 -16  -4  16    0.00    0.90
  14  -4 -16    4.50    1.90
 -14  -4  16    1.90    1.50
  12  -4 -16   19.30    2.70
  12   4 -16   17.60    3.30
 -12   4  16   19.00    3.50
  10  -4 -16    5.20    1.70
 -10  -4  16    3.10    1.70
 -10   4  16    4.20    1.80
  10   4 -16    3.80    1.80
  -8  -4  16    0.70    1.50
  -8   4  16   -1.60    1.20
   8   4 -16    0.60    1.70
  -6  -4  16    5.90    2.10
   6  -4 -16    3.00    1.30
  -6   4  16    3.50    1.70
   6   4 -16    2.30    1.80
   4  -4 -16   36.30    2.90
  -4  -4  16   46.20    3.80
   4   4 -16   36.30    4.30
  -4   4  16   47.00    5.10
   2  -4 -16    0.20    0.90
  -2  -4  16    1.70    1.40
  -2   4  16   -0.30    1.50
   2   4 -16    2.20    1.60
   0  -4 -16   -0.20    1.00
   0  -4  16   -1.10    1.30
   0   4 -16    0.20    1.70
   0   4  16   -0.10    1.70
   2  -4  16   48.50    3.90
  -2  -4 -16   47.50    3.00
   2   4  16   83.09    7.40
  -4  -4 -16   12.60    2.30
  28   0 -17    0.30    1.30
  26   0 -17    1.10    1.10
 -26   0  17    1.20    1.10
 -24   0  17    0.00    0.90
  24   0 -17    0.70    1.10
 -22   0  17   -0.10    0.70
  22   0 -17    0.50    1.00
 -20   0  17    0.30    0.70
  20   0 -17    0.00    0.90
 -18   0  17    0.20    0.70
  18   0 -17    0.40    0.90
  16   0 -17   -0.40    0.70
 -16   0  17    0.00    0.60
 -14   0  17    0.10    0.60
 -14   0  17    0.00    0.90
  14   0 -17   -0.30    0.70
 -12   0  17    0.30    0.90
 -12   0  17   -0.20    0.60
  12   0 -17   -0.30    0.70
 -10   0  17    0.40    0.80
  10   0 -17    0.20    0.80
 -10   0  17   -0.20    0.80
   8   0 -17   -0.50    0.70
  -8   0  17   -0.50    0.70
  -8   0  17   -0.30    0.80
  -6   0  17   -0.70    0.70
   6   0 -17   -0.10    0.80
  -6   0  17    0.40    0.70
  -4   0  17    0.10    0.70
  -4   0  17   -0.20    0.60
   4   0 -17    0.90    0.80
   2   0 -17    1.00    0.90
  -2   0  17    0.10    0.90
  -2   0  17    0.50    1.00
   0   0 -17    0.70    1.00
   0   0  17    0.30    0.80
  -2   0 -17    0.60    1.00
   2   0  17    0.70    1.00
   4   0  17    1.00    1.00
  -4   0 -17    0.50    1.00
  -6   0 -17    0.10    1.00
   6   0  17   -0.50    0.80
   8   0  17    0.60    1.20
  -8   0 -17    1.10    1.30
 -10   0 -17    2.60    1.40
  10   0  17    1.00    1.30
  12   0  17   -0.40    1.10
  14   0  17   -1.30    1.20
  27  -1 -17    2.40    1.50
 -27   1  17    0.20    1.20
 -25  -1  17  172.98    6.40
  25  -1 -17  185.68    7.40
 -25   1  17  182.08    7.10
  23  -1 -17    9.40    1.90
 -23  -1  17   15.90    2.10
 -23   1  17   12.40    2.10
  23   1 -17   12.00    2.20
  23   1 -17   15.70    2.70
 -21  -1  17   44.40    2.90
  21  -1 -17   40.40    3.30
 -21   1  17   49.99    3.40
  21   1 -17   52.69    3.60
  21   1 -17   49.90    4.60
  19  -1 -17    1.00    1.00
 -19  -1  17    3.10    1.10
  19   1 -17    3.80    1.30
 -19   1  17    2.70    1.10
  19   1 -17    1.80    1.50
  17  -1 -17   26.00    2.80
 -17  -1  17   32.20    2.40
  17   1 -17   35.10    3.60
  17   1 -17   36.60    3.00
 -17   1  17   38.20    2.90
  15  -1 -17   40.60    3.10
 -15  -1  17   42.00    2.50
  15   1 -17   37.30    2.90
 -15   1  17   40.00    2.90
  15   1 -17   40.10    3.40
  13  -1 -17   27.10    2.80
 -13  -1  17   31.60    2.20
  13   1 -17   33.60    3.20
 -13   1  17   34.40    2.70
  13   1 -17   30.50    3.30
  11  -1 -17   19.40    2.40
 -11  -1  17   24.40    2.60
 -11  -1  17   24.00    1.90
  11   1 -17   24.20    2.70
 -11   1  17   22.20    2.40
   9  -1 -17   -0.80    0.70
  -9  -1  17    0.10    0.60
  -9  -1  17   -0.30    1.00
  -9   1  17    0.60    0.90
   9   1 -17   -0.60    0.80
  -7  -1  17   35.40    2.90
  -7  -1  17   41.80    2.40
   7  -1 -17   43.80    3.00
  -7   1  17   39.20    2.80
   7   1 -17   39.80    3.10
  -5  -1  17   53.89    2.90
   5  -1 -17   53.19    3.40
  -5  -1  17   56.69    3.50
  -5   1  17   52.49    3.30
   5   1 -17   51.59    3.50
   3  -1 -17   77.29    4.10
  -3  -1  17   79.29    4.20
  -3   1  17   83.89    4.10
   3   1 -17   83.59    4.40
   1  -1 -17   16.10    2.20
  -1  -1  17   19.40    2.40
  -1   1  17   11.50    1.90
   1   1 -17   18.50    2.40
  -1   1  17   19.20    2.20
  -1  -1 -17   33.40    3.10
   1  -1  17   27.80    2.90
  -1   1 -17   25.50    2.90
   1   1  17   28.60    2.40
  -3  -1 -17    3.90    1.40
   3  -1  17    3.30    1.20
  -3   1 -17    2.60    1.40
   3   1  17    2.70    1.20
   5  -1  17   86.69    4.70
  -5  -1 -17   81.29    4.30
   5   1  17   85.69    4.40
  -5   1 -17   82.09    4.80
   7  -1  17    1.10    1.30
   7   1  17    1.50    1.20
  -7   1 -17    2.60    1.40
   9  -1  17    0.50    1.10
   9   1  17   -0.50    1.10
  -9   1 -17    2.00    1.50
  11  -1  17    0.60    1.20
 -11   1 -17    3.30    1.60
  11   1  17   -0.50    1.30
  13  -1  17   12.70    2.60
 -13  -1 -17   12.80    1.50
  13   1  17   11.80    2.50
 -13   1 -17   11.80    2.50
 -15  -1 -17    3.70    1.20
  15   1  17    6.60    2.60
  24  -2 -17   61.59    4.40
 -24  -2  17   67.99    4.10
 -24   2  17   53.99    4.10
  24   2 -17   65.59    5.20
  22  -2 -17   47.70    3.60
 -22   2  17   45.90    3.70
  22   2 -17   47.70    4.90
  20  -2 -17    6.00    1.60
 -20  -2  17    5.70    1.30
  20   2 -17    4.60    2.10
 -20   2  17    4.40    1.50
  20   2 -17    5.40    2.40
 -18  -2  17    1.00    1.00
  18  -2 -17    0.30    0.80
  18   2 -17   -1.30    1.30
  18   2 -17   -0.10    1.00
 -18   2  17    1.00    1.20
  16  -2 -17   -0.70    0.90
 -16  -2  17   -0.40    0.90
  16   2 -17   -0.10    1.10
  16   2 -17   -1.10    1.20
 -16   2  17    0.30    1.00
 -14  -2  17    6.70    1.20
  14  -2 -17    5.40    1.40
  14   2 -17    8.90    2.20
  14   2 -17    5.90    1.70
 -14   2  17    5.90    1.60
  12  -2 -17   44.30    3.20
 -12  -2  17   39.60    2.30
  12   2 -17   39.10    3.70
 -12   2  17   43.50    3.40
  12   2 -17   32.30    3.60
 -10  -2  17   14.40    1.60
  10  -2 -17   10.70    1.80
 -10  -2  17   15.40    2.40
 -10   2  17   18.70    2.50
  10   2 -17   12.60    2.30
  -8  -2  17   15.90    2.50
   8  -2 -17   15.80    2.10
  -8  -2  17   14.50    2.10
  -8   2  17   14.20    2.20
   8   2 -17   13.20    2.10
   6  -2 -17  644.24   17.20
  -6  -2  17  652.63   17.70
  -6   2  17  633.14   17.60
   6   2 -17  646.84   18.00
   4  -2 -17    2.50    1.10
  -4  -2  17    2.60    1.50
  -4   2  17    2.20    1.40
   4   2 -17    1.10    1.20
   2  -2 -17   89.59    4.50
  -2  -2  17   90.49    4.80
  -2   2  17   96.09    4.90
   2   2 -17   85.79    5.00
   0  -2  17   24.80    2.80
   0  -2 -17   31.90    3.00
   0   2  17   27.20    3.10
   0   2 -17   38.90    3.80
   2  -2  17  166.78    6.90
   2   2  17  171.38    7.00
  -2   2 -17  168.48    7.40
   4  -2  17   86.09    4.90
  -4   2 -17   77.69    5.00
   6  -2  17    4.90    1.60
  -6  -2 -17    3.80    0.90
  -6   2 -17    3.70    1.80
  -8  -2 -17   -0.30    0.60
   8  -2  17    1.00    1.30
  -8   2 -17   -0.10    1.50
 -10  -2 -17    2.30    0.80
  10  -2  17    1.90    1.50
 -10   2 -17    2.80    1.70
 -12  -2 -17    0.60    0.80
  12  -2  17    0.30    1.40
 -12   2 -17    0.80    1.90
 -19  -3  17   15.10    1.70
  19  -3 -17   14.90    2.50
  19   3 -17   16.30    3.20
 -19   3  17   21.00    3.10
 -17  -3  17   27.90    2.10
  17  -3 -17   19.80    2.80
  17   3 -17   30.30    3.90
 -17   3  17   25.10    3.30
 -15  -3  17    0.50    0.90
  15  -3 -17    0.60    1.20
 -15   3  17    0.00    1.10
  15   3 -17    1.40    1.50
 -13  -3  17   41.70    2.40
  13  -3 -17   41.70    3.30
  13   3 -17   38.30    4.30
  13   3 -17   44.30    4.20
 -13   3  17   37.80    3.90
  11  -3 -17   12.40    2.10
  11   3 -17   18.30    3.00
 -11   3  17   14.60    2.60
  11   3 -17   15.60    2.50
   9  -3 -17   23.50    2.70
  -9  -3  17   31.50    3.40
  -9   3  17   24.00    3.10
   9   3 -17   28.20    3.30
  -7  -3  17    8.10    2.00
   7  -3 -17   10.70    2.00
   7   3 -17   13.00    2.40
  -7   3  17   10.90    2.40
   5  -3 -17    9.70    1.90
  -5  -3  17    6.30    1.70
  -5   3  17    6.20    1.80
   5   3 -17   13.20    2.50
  -3  -3  17  104.49    5.50
   3   3 -17   92.09    5.40
  -3   3  17   96.29    5.60
  -1  -3  17    6.50    1.80
   1   3 -17    6.00    1.90
  -1   3  17    2.80    1.50
   1  -3  17   59.99    4.20
   1   3  17   64.19    4.70
  -1   3 -17   56.99    4.60
   3  -3  17   11.70    2.30
  -3  -3 -17   12.20    1.40
  -3   3 -17   11.50    2.40
   3   3  17   13.30    2.60
   5  -3  17  266.97    9.80
  -5  -3 -17  269.67    7.40
  -5   3 -17  245.78   10.20
  -7  -3 -17   24.50    1.90
   7  -3  17   26.60    3.30
  -7   3 -17   29.50    4.90
  -9  -3 -17    2.70    1.00
  12  -4 -17   21.10    2.90
   8   4 -17   -0.40    1.70
   6   4 -17   47.90    4.80
   4   4 -17   11.70    3.00
   0  -4 -17    1.00    1.00
 -26   0  18   39.40    4.60
  26   0 -18   49.60    3.90
  24   0 -18  970.00   24.60
 -24   0  18  922.21   23.70
  22   0 -18    0.10    1.00
 -22   0  18   -0.10    0.90
  20   0 -18   -0.30    1.00
 -20   0  18    0.20    0.70
 -18   0  18    0.60    0.80
  18   0 -18    0.70    0.90
 -16   0  18  200.18    6.90
  16   0 -18  201.38    7.70
 -14   0  18   18.70    2.10
  14   0 -18   20.50    2.60
 -12   0  18   39.70    2.90
 -12   0  18   41.60    2.80
  12   0 -18   40.40    3.20
  10   0 -18   14.80    2.10
 -10   0  18   19.00    2.20
 -10   0  18   14.90    1.90
  -8   0  18    0.40    0.90
  -8   0  18    1.70    0.90
   8   0 -18    0.30    0.90
  -6   0  18    4.40    1.20
   6   0 -18    2.90    1.20
  -6   0  18    4.80    1.30
  -4   0  18   22.00    2.20
  -4   0  18   27.20    2.50
   4   0 -18   22.90    2.80
   2   0 -18   64.99    4.00
  -2   0  18   65.09    3.70
   0   0 -18    0.80    1.10
   0   0  18    1.70    1.20
   2   0  18   86.69    4.50
  -2   0 -18   84.09    4.70
  -4   0 -18   16.70    2.40
   4   0  18   13.00    2.10
  -6   0 -18    1.10    1.20
   6   0  18   -1.30    0.90
  -8   0 -18   11.70    2.20
   8   0  18    9.60    2.10
  10   0  18   24.10    3.00
  12   0  18   10.00    2.30
 -25  -1  18   41.30    3.20
  25  -1 -18   33.30    3.50
 -25   1  18   37.50    3.90
 -23  -1  18  109.59    5.00
  23  -1 -18  125.29    6.00
  23   1 -18  127.99    9.80
 -23   1  18  119.49    5.70
  23   1 -18  124.09    5.90
  21  -1 -18   89.99    5.00
 -21  -1  18   89.49    4.30
  21   1 -18   89.39    5.50
 -21   1  18   88.89    4.80
  21   1 -18   94.09    4.90
  19  -1 -18    1.70    1.30
 -19  -1  18    1.20    0.90
 -19   1  18    6.10    1.50
  19   1 -18    3.00    1.40
  19   1 -18    5.10    1.80
 -17  -1  18   42.70    2.70
  17  -1 -18   40.80    3.30
  17   1 -18   44.20    3.70
  17   1 -18   42.80    3.30
 -17   1  18   42.40    3.10
  15  -1 -18   51.79    3.60
 -15  -1  18   51.69    2.90
  15   1 -18   52.69    3.60
 -15   1  18   52.89    3.40
  15   1 -18   52.59    3.80
 -13  -1  18  120.99    5.40
  13  -1 -18  113.09    5.40
 -13  -1  18  120.79    4.70
  13   1 -18  117.99    5.60
 -13   1  18  116.09    5.30
 -11  -1  18   12.00    1.60
  11  -1 -18    8.70    1.70
 -11  -1  18   17.30    2.50
  11   1 -18    9.50    1.90
 -11   1  18    8.90    1.70
  -9  -1  18    2.00    1.10
  -9  -1  18    2.80    0.90
   9  -1 -18    1.70    1.10
  -9   1  18    3.20    1.30
   9   1 -18    3.30    1.40
  -7  -1  18    0.20    0.70
   7  -1 -18    0.10    0.80
  -7  -1  18   -0.70    1.00
   7   1 -18   -0.50    0.90
  -7   1  18    0.60    1.00
  -5  -1  18  173.38    6.60
   5  -1 -18  162.48    6.50
   5   1 -18  149.88    6.50
  -5   1  18  164.68    6.30
  -3  -1  18   11.50    1.90
   3  -1 -18   11.70    2.00
  -3   1  18   15.40    2.20
   3   1 -18   11.10    2.10
   1  -1 -18   52.49    3.50
  -1  -1  18   52.09    3.60
   1   1 -18   55.09    3.90
  -1   1  18   53.79    3.50
   1  -1  18    5.70    1.70
  -1  -1 -18    3.50    1.40
   1   1  18    3.00    1.30
  -1   1 -18    6.20    1.70
  -3  -1 -18   83.89    4.60
   3  -1  18   91.39    4.80
  -3   1 -18   85.99    5.00
   3   1  18   82.49    4.50
   5  -1  18    0.80    1.10
  -5   1 -18    0.50    1.30
   5   1  18    0.00    1.10
   7  -1  18   14.00    2.30
   7   1  18   14.80    2.40
  -7   1 -18   13.00    2.40
   9  -1  18   40.60    4.00
  -9   1 -18   36.60    3.90
   9   1  18   36.80    3.90
  11  -1  18    6.10    2.10
  11   1  18    7.10    2.20
 -11   1 -18    5.70    2.10
 -13   1 -18   57.99    4.70
  13   1  18   56.19    4.70
  24   2 -18   17.50    5.20
 -22  -2  18    1.00    0.90
  22  -2 -18    0.00    1.10
  22   2 -18    1.60    1.70
 -22   2  18    0.10    1.40
 -20  -2  18   11.70    1.70
  20  -2 -18   10.30    2.10
  20   2 -18   14.10    2.40
  20   2 -18    8.50    2.60
 -20   2  18    9.40    2.00
  18  -2 -18    2.20    1.30
 -18  -2  18    3.50    1.20
 -18   2  18    4.70    1.60
  18   2 -18    3.90    1.60
  18   2 -18    5.90    2.10
 -16  -2  18   16.30    1.90
  16  -2 -18   17.70    2.60
 -16   2  18   19.60    2.80
  16   2 -18   17.80    2.60
  16   2 -18   10.00    2.30
  14  -2 -18    0.90    1.10
 -14  -2  18    1.20    0.90
  14   2 -18    0.80    1.30
  14   2 -18    1.00    1.20
 -14   2  18    1.00    1.20
 -12  -2  18  130.99    4.70
 -12  -2  18  116.09    5.90
  12  -2 -18  129.99    5.90
 -12   2  18  131.69    6.00
  12   2 -18  136.99    6.70
  12   2 -18  138.79    6.10
 -10  -2  18   21.20    2.00
  10  -2 -18   21.00    2.70
 -10  -2  18   16.30    2.50
  10   2 -18   14.20    2.20
 -10   2  18   25.30    2.90
   8  -2 -18   24.20    2.80
  -8  -2  18   27.10    3.10
   8   2 -18   28.60    3.10
  -8   2  18   24.50    2.90
  -6  -2  18    3.20    1.30
   6  -2 -18    3.70    1.40
  -6   2  18    5.10    1.70
   6   2 -18    1.30    1.30
  -4  -2  18  117.49    5.70
   4  -2 -18  122.09    5.50
   4   2 -18  121.19    6.00
  -4   2  18  121.29    5.80
   2  -2 -18   13.30    2.10
  -2  -2  18   16.50    2.60
  -2   2  18    9.70    2.30
   2   2 -18   11.20    2.20
   0  -2 -18    0.60    1.60
   0  -2  18   -0.30    1.00
   0   2 -18   -0.90    1.20
   0   2  18   -0.60    1.20
   2  -2  18   65.89    4.30
   2   2  18   76.09    7.40
  -2   2 -18   66.69    4.80
   4  -2  18    3.50    1.60
  -4   2 -18    9.30    2.30
   6  -2  18   24.50    3.00
  -6   2 -18   25.50    3.50
   8  -2  18    0.20    1.30
  -8   2 -18    1.80    1.80
 -10   2 -18   13.20    3.00
 -19  -3  18    8.60    1.60
 -17  -3  18    1.30    1.00
  17  -3 -18    1.30    1.30
 -17   3  18   -0.30    1.20
  17   3 -18    2.10    1.90
  15  -3 -18   40.50    3.90
  15   3 -18   43.50    4.70
 -15   3  18   39.20    4.20
  15   3 -18   45.70    5.50
  13  -3 -18   50.39    3.80
 -13   3  18   53.59    4.10
  13   3 -18   47.90    4.80
  13   3 -18   49.90    4.00
  11  -3 -18    0.10    1.00
 -11  -3  18   -0.30    1.20
  11   3 -18   -1.10    1.20
 -11   3  18   -0.30    1.30
   9  -3 -18    0.50    1.20
  -9  -3  18   -0.50    1.30
  -9   3  18    1.10    1.40
   9   3 -18    2.40    1.60
   7  -3 -18    6.10    1.80
  -7  -3  18    6.00    1.90
  -7   3  18    7.10    2.10
   7   3 -18    5.40    2.00
  -5  -3  18  116.79    6.00
   5   3 -18  114.59    6.30
  -5   3  18  120.59    6.30
  -3  -3  18   -1.40    1.10
  -3   3  18    0.30    1.50
   3   3 -18    1.20    1.40
  -1  -3  18   19.00    3.00
  -1   3  18   21.00    3.10
   1   3 -18   17.60    3.00
   1  -3  18   12.20    2.40
   1   3  18   12.80    2.80
  -1   3 -18    6.70    2.40
   3  -3  18   49.10    4.00
  -3   3 -18   51.59    5.00
   3   3  18   41.60    4.00
 -24   0  19    1.20    1.10
  24   0 -19    1.40    1.40
 -22   0  19   -0.10    0.90
  22   0 -19   -0.10    1.10
 -20   0  19    0.00    0.80
  20   0 -19    0.40    1.20
 -18   0  19    0.20    0.80
  18   0 -19    0.30    1.00
 -16   0  19   -0.10    0.70
  16   0 -19    0.50    1.10
  14   0 -19   -0.70    1.00
 -14   0  19    0.10    1.00
  12   0 -19   -0.70    0.90
 -12   0  19   -0.30    0.80
 -10   0  19   -0.10    0.70
  10   0 -19    0.30    0.90
 -10   0  19    0.40    1.00
   8   0 -19   -0.40    0.80
  -8   0  19    0.00    0.90
  -8   0  19   -0.50    0.80
  -6   0  19    0.60    0.90
   6   0 -19    2.10    1.00
  -6   0  19   -0.50    0.80
   4   0 -19    0.90    1.00
  -4   0  19    0.00    1.00
   2   0 -19    1.10    1.10
  -2   0  19    0.30    0.90
   0   0  19    0.80    1.10
   0   0 -19   -0.30    1.00
   2   0  19   -0.20    1.10
  -2   0 -19    1.40    1.30
  -4   0 -19    0.60    1.20
   4   0  19    1.30    1.10
  -6   0 -19    1.90    1.50
   6   0  19    0.50    1.10
   8   0  19   -0.40    1.40
  -8   0 -19    1.70    1.60
  10   0  19   -2.60    1.20
 -23  -1  19  169.68    6.50
  23  -1 -19  174.28    7.40
 -23   1  19  157.58    7.00
  23   1 -19  173.68    7.30
  21  -1 -19    4.60    1.70
 -21  -1  19    4.00    1.30
 -21   1  19    7.50    1.80
  21   1 -19    7.10    1.90
  21   1 -19    9.30    2.70
  19  -1 -19    0.70    1.00
 -19  -1  19   -0.50    0.80
  19   1 -19   -0.10    1.40
 -19   1  19   -0.10    0.90
  19   1 -19   -0.30    1.10
  17  -1 -19    0.00    0.90
 -17  -1  19    2.70    1.10
 -17   1  19    0.90    1.10
  17   1 -19    0.70    1.30
  17   1 -19    2.20    1.30
  15  -1 -19   44.10    3.40
 -15  -1  19   47.00    3.50
 -15  -1  19   50.69    3.00
  15   1 -19   49.10    3.70
 -15   1  19   48.70    3.40
  13  -1 -19    1.60    1.00
 -13  -1  19    2.20    1.50
 -13  -1  19    2.90    1.10
 -13   1  19    1.90    1.10
  13   1 -19    2.30    1.20
 -11  -1  19   -0.40    0.70
 -11  -1  19   -1.00    1.00
  11  -1 -19    0.40    0.90
  11   1 -19    0.10    1.30
 -11   1  19   -0.90    0.80
   9  -1 -19   10.70    1.90
  -9  -1  19   15.80    2.30
  -9  -1  19   15.10    1.90
  -9   1  19    9.60    1.90
   9   1 -19   14.30    2.20
  -7  -1  19    9.10    1.80
   7  -1 -19   14.20    2.20
   7   1 -19   11.10    2.20
  -7   1  19    7.50    1.70
  -5  -1  19   27.90    3.00
   5  -1 -19   28.90    3.00
   5   1 -19   26.20    3.10
  -5   1  19   25.60    2.70
   3  -1 -19   15.30    2.40
  -3  -1  19   18.20    2.50
   3   1 -19    7.30    1.70
  -3   1  19   12.80    2.00
  -1  -1  19    1.30    1.30
   1  -1 -19    0.30    1.40
   1   1 -19   -0.40    1.10
   1  -1  19    2.80    1.50
  -1  -1 -19    1.00    1.20
  -1   1 -19    2.10    1.30
   3  -1  19   34.40    3.40
  -3  -1 -19   35.20    3.60
   3   1  19   35.10    3.50
  -3   1 -19   33.50    3.60
   5  -1  19    0.40    1.20
   5   1  19    0.40    1.20
  -5   1 -19   -1.30    1.30
   7  -1  19    5.50    1.80
  -7   1 -19    8.80    2.20
   7   1  19    8.20    1.90
   9  -1  19    1.00    1.50
  -9   1 -19    0.70    1.80
   9   1  19   -1.90    1.30
 -11   1 -19    4.90    2.20
  11   1  19    2.60    1.90
  22   2 -19    3.80    2.60
  20  -2 -19   12.20    2.30
 -20  -2  19   16.80    2.10
  20   2 -19   19.50    3.20
 -20   2  19   21.40    3.10
  20   2 -19   19.80    2.90
  18  -2 -19    0.10    0.90
 -18  -2  19    0.70    1.10
  18   2 -19   -0.20    1.50
  18   2 -19    1.60    1.50
 -18   2  19    0.90    1.30
  16  -2 -19   16.40    2.60
 -16  -2  19   19.50    2.10
  16   2 -19   20.50    3.20
 -16   2  19   21.70    2.90
  16   2 -19   20.20    2.80
  14  -2 -19    2.40    1.40
 -14  -2  19    4.00    1.30
 -14  -2  19    3.10    1.70
  14   2 -19    3.30    1.60
 -14   2  19    3.90    1.60
  14   2 -19    4.50    1.70
 -12  -2  19   25.80    3.20
 -12  -2  19   20.20    2.10
  12  -2 -19   21.20    2.70
 -12   2  19   24.80    3.10
  12   2 -19   21.40    2.90
 -10  -2  19    4.90    1.80
  10  -2 -19    6.60    1.70
 -10   2  19    5.00    1.60
  10   2 -19    4.10    1.50
  -8  -2  19    0.20    1.20
   8  -2 -19   -0.80    0.90
  -8   2  19    0.60    1.10
   8   2 -19   -0.10    1.10
  -6  -2  19    3.30    1.50
   6  -2 -19    2.80    1.40
   6   2 -19    3.80    1.70
  -6   2  19    1.90    1.30
   4  -2 -19  424.46   12.70
  -4  -2  19  423.36   12.90
  -4   2  19  406.16   13.00
   4   2 -19  403.76   13.30
  -2  -2  19    6.00    1.70
   2  -2 -19    4.20    1.50
  -2   2  19    5.90    2.00
   2   2 -19    5.00    1.80
   0  -2  19   36.40    3.60
   0   2 -19   38.60    4.00
   0   2  19   31.20    3.50
   2  -2  19   14.00    2.50
  -2   2 -19    9.20    2.30
   4  -2  19  398.86   12.90
  -4   2 -19  383.46   13.40
   6  -2  19  102.79    5.90
  -6   2 -19   93.59    6.20
 -17  -3  19   -1.90    1.50
  15  -3 -19   13.70    3.00
  15   3 -19   18.70    3.10
  13  -3 -19   12.60    2.30
 -13  -3  19   13.50    2.70
 -13   3  19   15.50    3.10
  13   3 -19   14.40    2.70
 -11  -3  19   50.79    4.30
  11  -3 -19   49.00    3.90
  11   3 -19   51.09    4.20
 -11   3  19   47.80    4.60
   9  -3 -19   16.20    2.60
  -9  -3  19   14.20    2.50
  -9   3  19   12.10    2.60
   9   3 -19   19.90    3.20
   7  -3 -19  160.28    6.90
  -7  -3  19  161.68    7.30
   7   3 -19  143.79    7.20
  -7   3  19  154.38    7.40
  -5  -3  19   10.70    2.20
  -5   3  19   11.40    2.60
   5   3 -19    6.00    2.30
  -3  -3  19  133.49    6.60
   3   3 -19  125.69    6.90
  -3   3  19  131.19    6.90
  -1  -3  19    4.30    1.80
  -1   3  19    1.20    1.80
   1   3 -19    4.50    2.60
   1   3  19   20.10    3.40
  22   0 -20  474.55   14.90
 -22   0  20  512.75   15.50
 -20   0  20   28.90    3.00
  20   0 -20   36.20    3.70
 -18   0  20    3.80    1.50
  18   0 -20    3.20    1.50
  16   0 -20   40.10    3.90
 -16   0  20   35.90    2.90
 -14   0  20  284.07    9.20
  14   0 -20  282.27    9.90
  12   0 -20   12.60    2.30
 -12   0  20   14.40    2.10
 -10   0  20   39.60    3.00
  10   0 -20   31.50    3.40
  -8   0  20   26.50    2.70
   8   0 -20   24.40    3.00
  -8   0  20   25.00    2.70
  -6   0  20   76.69    4.10
   6   0 -20   70.69    4.60
   4   0 -20   -0.50    1.00
  -4   0  20   -1.40    1.00
   2   0 -20   64.39    4.30
  -2   0  20   75.29    4.30
   0   0 -20    0.80    1.20
   0   0  20    0.60    1.20
  -2   0 -20   31.30    3.40
   2   0  20   36.10    3.50
   4   0  20    3.80    1.60
  -4   0 -20    1.40    1.50
   6   0  20    3.10    1.80
  -6   0 -20    7.10    2.10
   8   0  20    1.20    1.60
  23   1 -20    3.80    1.70
  21  -1 -20   18.60    2.90
 -21  -1  20   17.20    2.30
 -21   1  20   17.50    2.80
  21   1 -20   19.80    2.90
  19  -1 -20    3.90    1.50
 -19  -1  20    2.60    1.30
 -19   1  20    2.10    1.30
  19   1 -20    5.70    2.00
  19   1 -20    3.10    1.60
  17  -1 -20   13.80    2.40
 -17  -1  20   14.20    2.00
 -17  -1  20   17.00    2.50
  17   1 -20   17.50    2.80
 -17   1  20   17.90    2.60
  15  -1 -20    6.00    1.60
 -15  -1  20    4.40    1.80
 -15  -1  20    5.90    1.40
 -15   1  20    4.10    1.50
  15   1 -20    4.90    1.60
 -13  -1  20    7.80    1.90
 -13  -1  20    7.80    1.50
  13  -1 -20    6.80    1.70
 -13   1  20    8.60    1.80
  13   1 -20   10.10    2.70
  11  -1 -20    0.80    1.00
 -11  -1  20    1.30    1.10
 -11  -1  20    1.20    0.90
 -11   1  20    2.50    1.30
  11   1 -20    3.00    1.30
  -9  -1  20   -0.20    1.10
   9  -1 -20   -0.80    0.90
   9   1 -20    1.40    1.20
  -9   1  20    0.80    1.20
   7  -1 -20   66.29    4.20
  -7  -1  20   57.59    3.90
   7   1 -20   59.09    4.10
  -7   1  20   63.09    4.10
  -5  -1  20    0.90    1.10
   5  -1 -20    2.60    1.30
  -5   1  20   -0.20    1.00
   5   1 -20    0.70    1.30
   3  -1 -20   67.79    4.30
  -3  -1  20   57.29    3.90
   3   1 -20   64.59    4.40
   1  -1 -20    4.30    1.70
  -1  -1  20    7.90    1.90
   1   1 -20    9.40    2.20
   1  -1  20   77.19    4.70
  -1  -1 -20   90.69    5.10
  -1   1 -20   78.09    5.10
   3  -1  20    6.10    1.90
  -3  -1 -20    7.40    2.50
  -3   1 -20    1.80    1.70
   5  -1  20  287.87   10.40
  -5   1 -20  276.07   10.60
   7  -1  20    0.60    2.00
  -7   1 -20    1.60    1.60
   7   1  20    1.60    1.50
   9   1  20    1.90    2.00
  20   2 -20   -0.10    1.50
 -18  -2  20    9.80    1.80
  18   2 -20    9.70    2.40
  18   2 -20    9.70    2.30
 -16  -2  20    5.30    2.00
 -16  -2  20    6.10    1.60
  16  -2 -20    7.70    1.90
  16   2 -20    6.60    2.10
 -16   2  20    7.00    2.10
  16   2 -20    8.40    2.10
 -14  -2  20    0.20    1.50
  14  -2 -20    0.90    1.30
 -14  -2  20    3.00    1.20
 -14   2  20    1.00    1.50
  14   2 -20    0.30    1.30
  12  -2 -20    4.80    1.60
 -12  -2  20    7.70    2.10
 -12   2  20    7.10    1.80
  12   2 -20    6.10    1.80
  10  -2 -20   -0.30    1.10
 -10  -2  20    3.10    1.50
 -10   2  20    2.70    1.40
  10   2 -20    2.60    1.50
   8  -2 -20    1.90    1.40
  -8  -2  20    3.80    1.90
  -8   2  20    3.90    1.70
   8   2 -20    2.80    1.60
   6  -2 -20   25.20    3.10
  -6  -2  20   23.80    3.10
   6   2 -20   25.00    3.20
  -6   2  20   25.30    3.20
   4  -2 -20   14.70    2.40
  -4  -2  20   16.60    2.70
  -4   2  20   20.00    2.90
   4   2 -20   16.20    2.70
   2  -2 -20    3.70    1.80
  -2  -2  20    3.90    1.60
   2   2 -20    2.90    1.60
  -2   2  20    3.90    1.90
   0  -2  20    3.30    1.70
   0   2 -20    4.10    1.90
   2  -2  20    2.80    1.80
  -2   2 -20    8.40    2.40
  11  -3 -20   18.70    3.50
   9  -3 -20    0.70    1.40
 -20   0  21    0.30    1.70
  20   0 -21   -0.40    1.60
 -18   0  21    0.00    1.00
  18   0 -21    0.30    1.20
  16   0 -21    1.00    1.30
 -16   0  21    0.10    1.10
  14   0 -21    0.70    1.20
 -14   0  21   -0.30    1.00
  12   0 -21    0.20    1.10
 -12   0  21   -1.40    0.80
 -10   0  21   -1.00    1.00
  10   0 -21    1.30    1.10
   8   0 -21    0.00    1.20
  -6   0  21   -0.70    1.70
   6   0 -21   -0.70    1.20
  -4   0  21    0.50    1.10
   4   0 -21   -0.70    1.10
  -2   0  21    0.00    1.10
   2   0 -21    0.50    1.20
   0   0  21    1.50    1.50
   0   0 -21    0.30    1.30
  -2   0 -21   -1.70    1.20
   2   0  21    0.70    1.30
   4   0  21    1.30    1.40
  -4   0 -21    0.80    1.60
  -6   0 -21    0.50    1.70
   6   0  21    2.90    2.40
 -19  -1  21    6.70    1.60
  19   1 -21   11.70    2.40
 -17  -1  21   43.60    3.20
  17  -1 -21   49.99    4.00
 -17  -1  21   46.50    5.80
 -17   1  21   35.90    3.70
  17   1 -21   50.49    4.00
  15  -1 -21   16.60    2.70
 -15  -1  21   16.70    2.70
 -15  -1  21   16.70    2.20
 -15   1  21   15.10    2.50
  15   1 -21   18.50    3.40
  13  -1 -21   55.79    4.00
 -13  -1  21   54.89    3.40
 -13  -1  21   44.40    3.60
  13   1 -21   46.40    3.70
 -13   1  21   50.39    3.80
 -11  -1  21    0.10    1.20
  11  -1 -21   -0.40    1.10
 -11   1  21   -0.10    1.20
  11   1 -21    0.40    1.30
  -9  -1  21    3.20    1.50
   9  -1 -21    2.00    1.40
   9   1 -21    2.60    1.50
  -9   1  21    2.80    1.70
   7  -1 -21   -0.10    1.10
  -7  -1  21    0.20    1.30
   7   1 -21    1.90    1.30
  -7   1  21    1.80    1.30
   5  -1 -21   30.10    3.40
  -5  -1  21   31.70    3.30
   5   1 -21   27.60    3.20
  -3  -1  21   11.50    2.30
   3  -1 -21    7.80    2.00
   3   1 -21    6.20    2.00
  -1  -1  21   71.59    4.70
   1  -1 -21   70.29    4.70
   1   1 -21   70.39    4.80
   1  -1  21   -1.00    1.30
  -1  -1 -21   -0.60    1.20
  -1   1 -21    0.70    1.30
   3  -1  21   36.60    3.80
  -3   1 -21   29.90    3.70
 -16  -2  21   23.60    4.90
 -16  -2  21   34.70    2.80
 -14  -2  21   -0.50    1.50
  14   2 -21    1.00    1.50
 -12  -2  21    3.70    1.70
  12  -2 -21    5.70    1.90
  12   2 -21    3.40    1.70
 -12   2  21    3.80    1.70
  10  -2 -21    0.40    1.30
 -10  -2  21    1.90    1.80
 -10   2  21    0.30    1.20
  10   2 -21   -1.30    1.30
   8  -2 -21   -0.30    1.40
  -8  -2  21   -0.40    1.40
  -8   2  21    0.70    1.40
   8   2 -21    0.80    1.50
  -6  -2  21    1.90    1.60
   6  -2 -21    1.70    1.60
   6   2 -21    3.90    1.70
  -6   2  21    3.70    1.80
  -4  -2  21    1.40    1.30
   4  -2 -21    0.80    1.40
   4   2 -21    0.30    1.50
  -4   2  21    0.40    1.80
  -2  -2  21    0.80    1.50
 -16   0  22   25.10    2.90
  14   0 -22   39.60    4.10
 -14   0  22   43.40    3.50
 -12   0  22    6.20    1.80
  12   0 -22    5.50    1.90
  10   0 -22   -0.60    1.20
 -10   0  22    0.00    1.30
   8   0 -22    5.30    1.80
   6   0 -22   19.90    2.90
   4   0 -22  282.67   10.50
   2   0 -22    1.30    1.60
  -2   0  22    0.90    1.50
   0   0  22   27.80    3.30
   0   0 -22   25.90    3.40
   2   0  22   33.20    3.60
  -2   0 -22   41.70    5.70
 -15  -1  22   18.30    2.40
 -15   1  22   17.40    3.70
 -13  -1  22    1.70    1.50
  13  -1 -22    1.70    2.00
 -13   1  22    0.60    1.40
  13   1 -22    0.60    1.90
  11  -1 -22   10.20    2.20
 -11  -1  22    7.10    2.00
 -11   1  22    3.20    1.60
  11   1 -22    7.10    2.10
   9  -1 -22   40.40    4.10
  -9  -1  22   38.50    3.70
  -9   1  22   43.90    4.00
   9   1 -22   40.50    4.30
   7  -1 -22   25.30    3.20
  -7  -1  22   22.90    3.00
   7   1 -22   15.50    2.60
  -5  -1  22    2.60    1.50
   5  -1 -22    1.70    2.30
   5   1 -22    0.30    1.30
  -3  -1  22   16.30    2.70
   3  -1 -22   13.10    2.50
   3   1 -22   18.90    4.40
   1  -1 -22   22.90    3.10
  -1  -1  22   17.40    2.70
  -1  -1 -22    6.10    2.60
  -6   2  22    1.20    2.20
 -12   0  23    0.10    1.30
 -11  -1  23    1.20    1.70
  -9  -1  23    1.80    1.70
  -9   1  23    3.70    2.10
  -7  -1  23    1.40    2.00
   0   0   0    0.00    0.00

_computing_structure_solution     'SHELXT 2014/5 (Sheldrick, 2014)'
;
_shelx_hkl_checksum              17180

####################################################################### 
# 
# This file contains crystal structure data downloaded from the 
# Cambridge Structural Database (CSD) hosted by the Cambridge 
# Crystallographic Data Centre (CCDC).
# 
# Full information about CCDC data access policies and citation 
# guidelines are available at http://www.ccdc.cam.ac.uk/access/V1 
# 
# Audit and citation data items may have been added by the CCDC. 
# Please retain this information to preserve the provenance of 
# this file and to allow appropriate attribution of the data. 
# 
#######################################################################

data_DL_Needle1_0m_a
_database_code_depnum_ccdc_archive 'CCDC 2289619'
loop_
_audit_author_name
_audit_author_address
'Paul Forster'
;University of Nevada Las Vegas
United States of America
;
_audit_update_record             
;
2023-08-19 deposited with the CCDC.	2024-02-12 downloaded from the CCDC.
;

_audit_creation_method           SHELXL-2018/3
_shelx_SHELXL_version_number     2018/3
_chemical_name_systematic        ?
_chemical_name_common            ?
_chemical_melting_point          ?
_chemical_formula_moiety         ?
_chemical_formula_sum            'C30 H42 O4'
_chemical_formula_weight         466.63

loop_
_atom_type_symbol
_atom_type_description
_atom_type_scat_dispersion_real
_atom_type_scat_dispersion_imag
_atom_type_scat_source
C C 0.0033 0.0016 'International Tables Vol C Tables 4.2.6.8 and 6.1.1.4'
H H 0.0000 0.0000 'International Tables Vol C Tables 4.2.6.8 and 6.1.1.4'
O O 0.0106 0.0060 'International Tables Vol C Tables 4.2.6.8 and 6.1.1.4'

_space_group_crystal_system      monoclinic
_space_group_IT_number           15
_space_group_name_H-M_alt        'C 2/c'
_space_group_name_Hall           '-C 2yc'

_shelx_space_group_comment       
;
The symmetry employed for this shelxl refinement is uniquely defined
by the following loop, which should always be used as a source of
symmetry information in preference to the above space-group names.
They are only intended as comments.
;

loop_
_space_group_symop_operation_xyz
'x, y, z'
'-x, y, -z+1/2'
'x+1/2, y+1/2, z'
'-x+1/2, y+1/2, -z+1/2'
'-x, -y, -z'
'x, -y, z-1/2'
'-x+1/2, -y+1/2, -z'
'x+1/2, -y+1/2, z-1/2'

_cell_length_a                   22.098(8)
_cell_length_b                   4.7567(17)
_cell_length_c                   26.394(10)
_cell_angle_alpha                90
_cell_angle_beta                 109.636(5)
_cell_angle_gamma                90
_cell_volume                     2613.0(16)
_cell_formula_units_Z            4
_cell_measurement_temperature    100(2)
_cell_measurement_reflns_used    2505
_cell_measurement_theta_min      5.890
_cell_measurement_theta_max      59.639

_exptl_crystal_description       Needle
_exptl_crystal_colour            colourless
_exptl_crystal_density_meas      ?
_exptl_crystal_density_method    ?
_exptl_crystal_density_diffrn    1.186
_exptl_crystal_F_000             1016
_exptl_transmission_factor_min   ?
_exptl_transmission_factor_max   ?
_exptl_crystal_size_max          .30
_exptl_crystal_size_mid          .04
_exptl_crystal_size_min          .04
_exptl_absorpt_coefficient_mu    0.077
_shelx_estimated_absorpt_T_min   ?
_shelx_estimated_absorpt_T_max   ?
_exptl_absorpt_correction_type   multi-scan
_exptl_absorpt_correction_T_min  0.6063
_exptl_absorpt_correction_T_max  0.7461
_exptl_absorpt_process_details   'SADABS; Bruker, 2013'
_exptl_absorpt_special_details   ?
_diffrn_ambient_temperature      100(2)
_diffrn_radiation_wavelength     0.71073
_diffrn_radiation_type           MoK\a
_diffrn_source                   ?
_diffrn_measurement_device_type  'Bruker APEX-II CCD'
_diffrn_measurement_method       '\f and \w scans'
_diffrn_detector_area_resol_mean ?
_diffrn_reflns_number            11158
_diffrn_reflns_av_unetI/netI     0.0323
_diffrn_reflns_av_R_equivalents  0.0404
_diffrn_reflns_limit_h_min       -27
_diffrn_reflns_limit_h_max       27
_diffrn_reflns_limit_k_min       -5
_diffrn_reflns_limit_k_max       5
_diffrn_reflns_limit_l_min       -32
_diffrn_reflns_limit_l_max       32
_diffrn_reflns_theta_min         1.638
_diffrn_reflns_theta_max         26.372
_diffrn_reflns_theta_full        25.242
_diffrn_measured_fraction_theta_max 1.000
_diffrn_measured_fraction_theta_full 1.000
_diffrn_reflns_Laue_measured_fraction_max 1.000
_diffrn_reflns_Laue_measured_fraction_full 1.000
_diffrn_reflns_point_group_measured_fraction_max 1.000
_diffrn_reflns_point_group_measured_fraction_full 1.000
_reflns_number_total             2658
_reflns_number_gt                2023
_reflns_threshold_expression     'I > 2\s(I)'
_reflns_Friedel_coverage         0.000
_reflns_Friedel_fraction_max     .
_reflns_Friedel_fraction_full    .

_reflns_special_details          
;
 Reflections were merged by SHELXL according to the crystal
 class for the calculation of statistics and refinement.
 
 _reflns_Friedel_fraction is defined as the number of unique
 Friedel pairs measured divided by the number that would be
 possible theoretically, ignoring centric projections and
 systematic absences.
;

_computing_data_collection       ?
_computing_cell_refinement       'SAINT V8.38A (?, 2016)'
_computing_data_reduction        'SAINT V8.38A (?, 2016)'
_computing_structure_solution    'SHELXT 2014/5 (Sheldrick, 2014)'
_computing_structure_refinement  'SHELXL-2018/3 (Sheldrick, 2018)'
_computing_molecular_graphics    ?
_computing_publication_material  ?
_refine_special_details          ?
_refine_ls_structure_factor_coef Fsqd
_refine_ls_matrix_type           full
_refine_ls_weighting_scheme      calc
_refine_ls_weighting_details     
'w=1/[\s^2^(Fo^2^)+(0.0748P)^2^+0.0438P] where P=(Fo^2^+2Fc^2^)/3'
_atom_sites_solution_primary     'ShelXT (Sheldrick, 2015)'
_atom_sites_solution_secondary   ?
_atom_sites_solution_hydrogens   geom
_refine_ls_hydrogen_treatment    constr
_refine_ls_extinction_method     none
_refine_ls_extinction_coef       .
_refine_ls_number_reflns         2658
_refine_ls_number_parameters     155
_refine_ls_number_restraints     0
_refine_ls_R_factor_all          0.0631
_refine_ls_R_factor_gt           0.0472
_refine_ls_wR_factor_ref         0.1332
_refine_ls_wR_factor_gt          0.1230
_refine_ls_goodness_of_fit_ref   1.116
_refine_ls_restrained_S_all      1.116
_refine_ls_shift/su_max          0.001
_refine_ls_shift/su_mean         0.000

loop_
_atom_site_label
_atom_site_type_symbol
_atom_site_fract_x
_atom_site_fract_y
_atom_site_fract_z
_atom_site_U_iso_or_equiv
_atom_site_adp_type
_atom_site_occupancy
_atom_site_site_symmetry_order
_atom_site_calc_flag
_atom_site_refinement_flags_posn
_atom_site_refinement_flags_adp
_atom_site_refinement_flags_occupancy
_atom_site_disorder_assembly
_atom_site_disorder_group
O2 O 0.75879(5) 0.0206(2) 0.67435(4) 0.0255(3) Uani 1 1 d . . . . .
O1 O 0.97936(5) 0.8697(2) 0.80099(4) 0.0269(3) Uani 1 1 d . . . . .
C7 C 0.91548(7) 0.3509(3) 0.69635(5) 0.0210(3) Uani 1 1 d . . . . .
H7 H 0.950593 0.345612 0.683252 0.025 Uiso 1 1 calc R U . . .
C5 C 0.81254(7) 0.1812(3) 0.69345(5) 0.0210(3) Uani 1 1 d . . . . .
C2 C 0.91719(7) 0.5369(3) 0.73754(5) 0.0210(3) Uani 1 1 d . . . . .
C3 C 0.86546(7) 0.5393(3) 0.75693(6) 0.0231(3) Uani 1 1 d . . . . .
H3 H 0.866067 0.663866 0.785240 0.028 Uiso 1 1 calc R U . . .
C4 C 0.81387(7) 0.3635(3) 0.73543(6) 0.0225(3) Uani 1 1 d . . . . .
H4 H 0.779160 0.365564 0.749036 0.027 Uiso 1 1 calc R U . . .
C1 C 0.97307(7) 0.7181(3) 0.76232(5) 0.0222(3) Uani 1 1 d . . . . .
C6 C 0.86364(7) 0.1737(3) 0.67410(5) 0.0221(3) Uani 1 1 d . . . . .
H6 H 0.863064 0.048325 0.645920 0.027 Uiso 1 1 calc R U . . .
C8 C 0.75122(7) -0.1539(3) 0.62819(6) 0.0241(3) Uani 1 1 d . . . . .
H8A H 0.786069 -0.295352 0.636453 0.029 Uiso 1 1 calc R U . . .
H8B H 0.752967 -0.038068 0.597554 0.029 Uiso 1 1 calc R U . . .
C10 C 0.63029(7) -0.0942(3) 0.59968(6) 0.0255(4) Uani 1 1 d . . . . .
H10A H 0.636473 0.038264 0.629939 0.031 Uiso 1 1 calc R U . . .
H10B H 0.630163 0.016955 0.567933 0.031 Uiso 1 1 calc R U . . .
C9 C 0.68684(8) -0.2978(3) 0.61425(6) 0.0281(4) Uani 1 1 d . . . . .
H9A H 0.686251 -0.413174 0.645292 0.034 Uiso 1 1 calc R U . . .
H9B H 0.681484 -0.426244 0.583535 0.034 Uiso 1 1 calc R U . . .
C13 C 0.44460(7) -0.1606(3) 0.56022(6) 0.0278(4) Uani 1 1 d . . . . .
H13A H 0.443523 -0.295616 0.588444 0.033 Uiso 1 1 calc R U . . .
H13B H 0.437209 -0.267593 0.526499 0.033 Uiso 1 1 calc R U . . .
C11 C 0.56548(7) -0.2362(3) 0.58730(6) 0.0282(4) Uani 1 1 d . . . . .
H11A H 0.566255 -0.356969 0.618065 0.034 Uiso 1 1 calc R U . . .
H11B H 0.557702 -0.358698 0.555409 0.034 Uiso 1 1 calc R U . . .
C12 C 0.51061(7) -0.0265(3) 0.57651(6) 0.0269(4) Uani 1 1 d . . . . .
H12A H 0.517147 0.087087 0.609360 0.032 Uiso 1 1 calc R U . . .
H12B H 0.512106 0.103016 0.547587 0.032 Uiso 1 1 calc R U . . .
C14 C 0.39043(7) 0.0512(3) 0.55171(6) 0.0309(4) Uani 1 1 d . . . . .
H14A H 0.396301 0.149212 0.586134 0.037 Uiso 1 1 calc R U . . .
H14B H 0.393416 0.193846 0.525338 0.037 Uiso 1 1 calc R U . . .
C15 C 0.32400(8) -0.0786(4) 0.53188(7) 0.0367(4) Uani 1 1 d . . . . .
H15A H 0.318008 -0.179557 0.498175 0.055 Uiso 1 1 calc R U . . .
H15B H 0.291573 0.069949 0.525664 0.055 Uiso 1 1 calc R U . . .
H15C H 0.319437 -0.210032 0.558950 0.055 Uiso 1 1 calc R U . . .

loop_
_atom_site_aniso_label
_atom_site_aniso_U_11
_atom_site_aniso_U_22
_atom_site_aniso_U_33
_atom_site_aniso_U_23
_atom_site_aniso_U_13
_atom_site_aniso_U_12
O2 0.0304(6) 0.0266(6) 0.0193(5) -0.0030(4) 0.0081(4) -0.0043(5)
O1 0.0343(6) 0.0261(6) 0.0200(5) -0.0046(4) 0.0088(5) -0.0031(5)
C7 0.0246(7) 0.0216(7) 0.0162(7) 0.0037(6) 0.0061(6) 0.0044(6)
C5 0.0254(8) 0.0188(7) 0.0167(7) 0.0043(6) 0.0043(6) 0.0008(6)
C2 0.0253(8) 0.0199(7) 0.0163(7) 0.0033(6) 0.0051(6) 0.0033(6)
C3 0.0316(8) 0.0210(7) 0.0170(7) 0.0001(6) 0.0085(6) 0.0025(6)
C4 0.0268(8) 0.0240(8) 0.0179(7) 0.0020(6) 0.0091(6) 0.0021(6)
C1 0.0283(8) 0.0205(7) 0.0168(7) 0.0031(6) 0.0064(6) 0.0030(6)
C6 0.0290(8) 0.0202(7) 0.0159(7) 0.0006(6) 0.0059(6) 0.0027(6)
C8 0.0317(8) 0.0222(8) 0.0180(7) -0.0024(6) 0.0081(6) -0.0018(7)
C10 0.0317(9) 0.0250(8) 0.0189(7) -0.0025(6) 0.0076(6) -0.0055(7)
C9 0.0364(9) 0.0232(8) 0.0244(8) -0.0022(6) 0.0098(7) -0.0047(7)
C13 0.0352(9) 0.0292(8) 0.0197(7) -0.0024(6) 0.0100(7) -0.0080(7)
C11 0.0343(9) 0.0269(8) 0.0232(8) -0.0017(6) 0.0092(7) -0.0068(7)
C12 0.0320(9) 0.0272(8) 0.0212(8) -0.0038(6) 0.0086(6) -0.0071(7)
C14 0.0357(9) 0.0331(9) 0.0232(8) 0.0001(7) 0.0091(7) -0.0028(7)
C15 0.0341(9) 0.0469(10) 0.0265(8) 0.0067(8) 0.0066(7) -0.0037(8)

_geom_special_details            
;
 All esds (except the esd in the dihedral angle between two l.s. planes)
 are estimated using the full covariance matrix.  The cell esds are taken
 into account individually in the estimation of esds in distances, angles
 and torsion angles; correlations between esds in cell parameters are only
 used when they are defined by crystal symmetry.  An approximate (isotropic)
 treatment of cell esds is used for estimating esds involving l.s. planes.
;

loop_
_geom_bond_atom_site_label_1
_geom_bond_atom_site_label_2
_geom_bond_distance
_geom_bond_site_symmetry_2
_geom_bond_publ_flag
O2 C5 1.3586(18) . ?
O2 C8 1.4369(17) . ?
O1 C1 1.2188(17) . ?
C7 C6 1.384(2) . ?
C7 C2 1.392(2) . ?
C7 H7 0.9500 . ?
C5 C6 1.387(2) . ?
C5 C4 1.399(2) . ?
C2 C3 1.401(2) . ?
C2 C1 1.467(2) . ?
C3 C4 1.374(2) . ?
C3 H3 0.9500 . ?
C4 H4 0.9500 . ?
C1 C1 1.536(3) 2_756 ?
C6 H6 0.9500 . ?
C8 C9 1.509(2) . ?
C8 H8A 0.9900 . ?
C8 H8B 0.9900 . ?
C10 C11 1.517(2) . ?
C10 C9 1.525(2) . ?
C10 H10A 0.9900 . ?
C10 H10B 0.9900 . ?
C9 H9A 0.9900 . ?
C9 H9B 0.9900 . ?
C13 C12 1.516(2) . ?
C13 C14 1.522(2) . ?
C13 H13A 0.9900 . ?
C13 H13B 0.9900 . ?
C11 C12 1.522(2) . ?
C11 H11A 0.9900 . ?
C11 H11B 0.9900 . ?
C12 H12A 0.9900 . ?
C12 H12B 0.9900 . ?
C14 C15 1.514(2) . ?
C14 H14A 0.9900 . ?
C14 H14B 0.9900 . ?
C15 H15A 0.9800 . ?
C15 H15B 0.9800 . ?
C15 H15C 0.9800 . ?

loop_
_geom_angle_atom_site_label_1
_geom_angle_atom_site_label_2
_geom_angle_atom_site_label_3
_geom_angle
_geom_angle_site_symmetry_1
_geom_angle_site_symmetry_3
_geom_angle_publ_flag
C5 O2 C8 118.52(11) . . ?
C6 C7 C2 121.32(13) . . ?
C6 C7 H7 119.3 . . ?
C2 C7 H7 119.3 . . ?
O2 C5 C6 124.55(13) . . ?
O2 C5 C4 115.17(12) . . ?
C6 C5 C4 120.28(14) . . ?
C7 C2 C3 118.64(13) . . ?
C7 C2 C1 121.29(13) . . ?
C3 C2 C1 120.01(13) . . ?
C4 C3 C2 120.66(13) . . ?
C4 C3 H3 119.7 . . ?
C2 C3 H3 119.7 . . ?
C3 C4 C5 119.88(13) . . ?
C3 C4 H4 120.1 . . ?
C5 C4 H4 120.1 . . ?
O1 C1 C2 124.26(13) . . ?
O1 C1 C1 117.90(14) . 2_756 ?
C2 C1 C1 117.84(12) . 2_756 ?
C7 C6 C5 119.21(14) . . ?
C7 C6 H6 120.4 . . ?
C5 C6 H6 120.4 . . ?
O2 C8 C9 107.48(12) . . ?
O2 C8 H8A 110.2 . . ?
C9 C8 H8A 110.2 . . ?
O2 C8 H8B 110.2 . . ?
C9 C8 H8B 110.2 . . ?
H8A C8 H8B 108.5 . . ?
C11 C10 C9 113.96(13) . . ?
C11 C10 H10A 108.8 . . ?
C9 C10 H10A 108.8 . . ?
C11 C10 H10B 108.8 . . ?
C9 C10 H10B 108.8 . . ?
H10A C10 H10B 107.7 . . ?
C8 C9 C10 113.54(13) . . ?
C8 C9 H9A 108.9 . . ?
C10 C9 H9A 108.9 . . ?
C8 C9 H9B 108.9 . . ?
C10 C9 H9B 108.9 . . ?
H9A C9 H9B 107.7 . . ?
C12 C13 C14 113.41(13) . . ?
C12 C13 H13A 108.9 . . ?
C14 C13 H13A 108.9 . . ?
C12 C13 H13B 108.9 . . ?
C14 C13 H13B 108.9 . . ?
H13A C13 H13B 107.7 . . ?
C10 C11 C12 112.56(13) . . ?
C10 C11 H11A 109.1 . . ?
C12 C11 H11A 109.1 . . ?
C10 C11 H11B 109.1 . . ?
C12 C11 H11B 109.1 . . ?
H11A C11 H11B 107.8 . . ?
C13 C12 C11 114.04(13) . . ?
C13 C12 H12A 108.7 . . ?
C11 C12 H12A 108.7 . . ?
C13 C12 H12B 108.7 . . ?
C11 C12 H12B 108.7 . . ?
H12A C12 H12B 107.6 . . ?
C15 C14 C13 113.83(14) . . ?
C15 C14 H14A 108.8 . . ?
C13 C14 H14A 108.8 . . ?
C15 C14 H14B 108.8 . . ?
C13 C14 H14B 108.8 . . ?
H14A C14 H14B 107.7 . . ?
C14 C15 H15A 109.5 . . ?
C14 C15 H15B 109.5 . . ?
H15A C15 H15B 109.5 . . ?
C14 C15 H15C 109.5 . . ?
H15A C15 H15C 109.5 . . ?
H15B C15 H15C 109.5 . . ?

_refine_diff_density_max         0.223
_refine_diff_density_min         -0.276
_refine_diff_density_rms         0.064

_shelx_res_file                  
;
TITL DL_Needle1_0m_a.res in C2/c
    DL_Needle1_0m_a.res
    created by SHELXL-2018/3 at 09:28:04 on 30-Aug-2019

CELL 0.71073 22.0982 4.7567 26.3936 90 109.636 90
ZERR 4 0.0079 0.0017 0.0095 0 0.005 0
LATT 7
SYMM -X,+Y,0.5-Z
SFAC C H O
UNIT 120 168 16

L.S. 10
PLAN  20
TEMP -173.22
BOND $H
LIST 6
fmap 2
OMIT 7 1 3
ACTA
SHEL 999 0.80

WGHT    0.074800    0.043800
FVAR       0.35165
O2    3    0.758788    0.020589    0.674354    11.00000    0.03037    0.02659 =
         0.01925   -0.00300    0.00813   -0.00433
O1    3    0.979357    0.869691    0.800992    11.00000    0.03435    0.02613 =
         0.02002   -0.00464    0.00880   -0.00310
C7    1    0.915482    0.350947    0.696352    11.00000    0.02459    0.02156 =
         0.01624    0.00375    0.00613    0.00436
AFIX  43
H7    2    0.950593    0.345612    0.683252    11.00000   -1.20000
AFIX   0
C5    1    0.812536    0.181169    0.693453    11.00000    0.02542    0.01879 =
         0.01671    0.00432    0.00429    0.00082
C2    1    0.917194    0.536900    0.737540    11.00000    0.02529    0.01994 =
         0.01633    0.00334    0.00508    0.00329
C3    1    0.865464    0.539336    0.756934    11.00000    0.03161    0.02103 =
         0.01704    0.00007    0.00851    0.00247
AFIX  43
H3    2    0.866067    0.663866    0.785240    11.00000   -1.20000
AFIX   0
C4    1    0.813872    0.363458    0.735432    11.00000    0.02680    0.02396 =
         0.01789    0.00196    0.00913    0.00213
AFIX  43
H4    2    0.779160    0.365564    0.749036    11.00000   -1.20000
AFIX   0
C1    1    0.973067    0.718144    0.762318    11.00000    0.02830    0.02053 =
         0.01675    0.00313    0.00637    0.00297
C6    1    0.863642    0.173655    0.674103    11.00000    0.02902    0.02017 =
         0.01586    0.00057    0.00594    0.00270
AFIX  43
H6    2    0.863064    0.048325    0.645920    11.00000   -1.20000
AFIX   0
C8    1    0.751224   -0.153938    0.628192    11.00000    0.03172    0.02224 =
         0.01802   -0.00243    0.00811   -0.00180
AFIX  23
H8A   2    0.786069   -0.295352    0.636453    11.00000   -1.20000
H8B   2    0.752967   -0.038068    0.597554    11.00000   -1.20000
AFIX   0
C10   1    0.630293   -0.094196    0.599682    11.00000    0.03174    0.02503 =
         0.01892   -0.00252    0.00765   -0.00548
AFIX  23
H10A  2    0.636473    0.038264    0.629939    11.00000   -1.20000
H10B  2    0.630163    0.016955    0.567933    11.00000   -1.20000
AFIX   0
C9    1    0.686843   -0.297764    0.614248    11.00000    0.03637    0.02321 =
         0.02437   -0.00219    0.00984   -0.00470
AFIX  23
H9A   2    0.686251   -0.413174    0.645292    11.00000   -1.20000
H9B   2    0.681484   -0.426244    0.583535    11.00000   -1.20000
AFIX   0
C13   1    0.444600   -0.160578    0.560217    11.00000    0.03517    0.02920 =
         0.01975   -0.00236    0.00998   -0.00800
AFIX  23
H13A  2    0.443523   -0.295616    0.588444    11.00000   -1.20000
H13B  2    0.437209   -0.267593    0.526499    11.00000   -1.20000
AFIX   0
C11   1    0.565483   -0.236239    0.587301    11.00000    0.03432    0.02691 =
         0.02318   -0.00173    0.00924   -0.00676
AFIX  23
H11A  2    0.566255   -0.356969    0.618065    11.00000   -1.20000
H11B  2    0.557702   -0.358698    0.555409    11.00000   -1.20000
AFIX   0
C12   1    0.510611   -0.026456    0.576511    11.00000    0.03200    0.02721 =
         0.02121   -0.00379    0.00859   -0.00709
AFIX  23
H12A  2    0.517147    0.087087    0.609360    11.00000   -1.20000
H12B  2    0.512106    0.103016    0.547587    11.00000   -1.20000
AFIX   0
C14   1    0.390428    0.051232    0.551715    11.00000    0.03567    0.03310 =
         0.02320    0.00008    0.00908   -0.00283
AFIX  23
H14A  2    0.396301    0.149212    0.586134    11.00000   -1.20000
H14B  2    0.393416    0.193846    0.525338    11.00000   -1.20000
AFIX   0
C15   1    0.324001   -0.078551    0.531876    11.00000    0.03410    0.04686 =
         0.02647    0.00668    0.00663   -0.00368
AFIX 137
H15A  2    0.318008   -0.179557    0.498175    11.00000   -1.50000
H15B  2    0.291573    0.069949    0.525664    11.00000   -1.50000
H15C  2    0.319437   -0.210032    0.558950    11.00000   -1.50000
AFIX   0
HKLF 4


REM  DL_Needle1_0m_a.res in C2/c
REM wR2 = 0.133155, GooF = S = 1.11621, Restrained GooF = 1.11621 for all data
REM R1 = 0.047176 for 2023 Fo > 4sig(Fo) and 0.063107 for all 2658 data
REM 155 parameters refined using 0 restraints

END

WGHT      0.0677      0.9370

REM Highest difference peak  0.223,  deepest hole -0.276,  1-sigma level  0.064
Q1    1   0.8615  0.5360  0.6753  11.00000  0.05    0.22
Q2    1   0.9202  0.1514  0.7450  11.00000  0.05    0.21
Q3    1   0.7594 -0.3191  0.6822  11.00000  0.05    0.20
Q4    1   0.8701  0.1747  0.7584  11.00000  0.05    0.18
Q5    1   0.6625  0.1165  0.5575  11.00000  0.05    0.18
Q6    1   0.6363 -0.1270  0.5412  11.00000  0.05    0.18
Q7    1   0.9778  1.0092  0.7583  11.00000  0.05    0.18
Q8    1   0.6912 -0.0066  0.5570  11.00000  0.05    0.18
Q9    1   0.4500 -0.1143  0.4937  11.00000  0.05    0.16
Q10   1   0.8055 -0.0071  0.5931  11.00000  0.05    0.16
Q11   1   0.3883  0.0547  0.6206  11.00000  0.05    0.16
Q12   1   0.8622  0.0712  0.7557  11.00000  0.05    0.16
Q13   1   0.7604  0.1425  0.5576  11.00000  0.05    0.16
Q14   1   0.7001 -0.4102  0.5589  11.00000  0.05    0.16
Q15   1   0.7292 -0.1972  0.5685  11.00000  0.05    0.16
Q16   1   0.5099 -0.0408  0.5062  11.00000  0.05    0.15
Q17   1   0.7364 -0.4385  0.5580  11.00000  0.05    0.15
Q18   1   0.4491 -0.3058  0.4768  11.00000  0.05    0.15
Q19   1   0.3115 -0.2923  0.5935  11.00000  0.05    0.15
Q20   1   0.7289 -0.6143  0.5633  11.00000  0.05    0.15
;
_shelx_res_checksum              31574

_shelx_hkl_file                  
;
  -2   0   0   40.20    1.40
  -2   0   0   41.00    1.20
  -4   0   0    3.80    0.90
  -4   0   0    1.50    0.80
  -6   0   0   22.90    1.80
  -6   0   0   22.90    1.90
  -8   0   0   38.30    2.60
  -8   0   0   34.20    2.20
 -10   0   0   11.40    2.00
 -10   0   0   15.10    2.00
 -12   0   0  161.88    5.70
 -12   0   0  155.28    6.30
 -14   0   0  165.68    7.00
 -14   0   0  165.98    6.20
 -16   0   0  870.41   20.70
  16   0   0  887.31   21.50
 -18   0   0  609.44   16.30
  18   0   0  612.04   16.90
 -20   0   0   83.79    5.90
  20   0   0   86.49    5.50
 -22   0   0   32.60    4.80
  22   0   0   25.80    4.20
 -24   0   0   23.10    4.60
 -26   0   0   42.80    5.90
 -28   0   0   -2.80    4.30
  -1  -1   0 3497.65   65.79
  -1   1   0 3413.36   66.49
   1   1   0 3591.14   65.49
   1   1   0 3472.25   67.09
   1   1   0 3475.55   65.89
  -1   1   0 3643.64   66.49
  -1   1   0 3536.45   65.99
   3  -1   0  422.56   10.00
  -3  -1   0  453.35    9.80
  -3   1   0  442.96   10.00
  -3   1   0  460.85   11.00
   3   1   0  448.26   11.30
  -3   1   0  455.75   10.10
  -5  -1   0  799.02   16.40
  -5   1   0  801.52   18.10
  -5   1   0  788.12   16.90
   5   1   0  805.12   18.40
  -7  -1   0   45.40    2.40
  -7   1   0   43.90    2.70
  -7   1   0   44.90    3.40
   7   1   0   50.09    3.50
  -9  -1   0   17.40    2.00
  -9   1   0   20.80    2.60
   9   1   0   22.20    3.20
  -9   1   0   18.90    3.10
 -11  -1   0  148.39    5.20
  11   1   0  151.08    4.50
 -11   1   0  144.09    6.80
 -11   1   0  156.98    5.80
  11   1   0  149.09    6.50
 -13  -1   0    5.50    1.70
  13   1   0    4.70    1.20
 -13   1   0    3.40    2.30
  13   1   0    4.80    2.20
 -13   1   0    3.50    2.00
 -15  -1   0   96.09    4.90
 -15  -1   0  106.59    6.00
  15   1   0  100.19    4.30
 -15   1   0   99.29    5.60
 -15   1   0  104.99    6.60
 -17  -1   0   -1.50    2.40
 -17  -1   0    1.00    2.00
  17   1   0    0.70    1.30
 -17   1   0   -1.40    2.50
 -17   1   0    1.00    2.20
 -19  -1   0    0.30    2.30
  19  -1   0    1.90    1.80
 -19   1   0    1.40    2.40
  21  -1   0    6.40    2.70
 -21  -1   0    6.20    3.40
 -21   1   0    3.40    3.00
 -23  -1   0  122.89    7.30
  23  -1   0  121.69    7.90
 -23   1   0  118.49    8.30
  25  -1   0    0.50    2.60
 -25  -1   0   -0.30    3.50
 -25   1   0    3.70    3.80
 -27  -1   0    6.10    4.00
 -27   1   0    2.90    4.00
 -29  -1   0    0.50    3.90
 -29   1   0    2.80    4.20
   0   2   0   30.20    2.80
   0   2   0   29.10    3.80
   0   2   0   29.50    3.10
  -2  -2   0  107.99    4.50
   2   2   0  113.79    5.80
  -2   2   0  117.89    5.50
   2   2   0  122.79    4.10
  -2   2   0  111.49    4.80
  -2   2   0  113.49    5.00
  -4  -2   0   28.80    2.80
   4   2   0   22.60    3.50
  -4   2   0   26.60    2.90
  -4   2   0   34.80    3.70
  -4   2   0   30.00    3.30
   6  -2   0   84.89    4.00
  -6  -2   0   78.29    3.80
  -6   2   0   77.29    4.90
  -6   2   0   69.99    4.10
  -6   2   0   77.79    4.20
   6   2   0   77.49    5.20
  -8  -2   0 1178.88   24.70
   8   2   0 1177.58   28.00
  -8   2   0 1156.08   27.60
  -8   2   0 1157.58   25.70
 -10  -2   0    3.90    1.60
  10   2   0   -0.60    2.10
 -10   2   0    2.60    2.00
 -10   2   0    2.70    1.90
 -12  -2   0   67.79    4.00
 -12   2   0   72.09    5.70
 -12   2   0   80.09    5.00
  12   2   0   71.79    5.50
 -14  -2   0    4.20    1.80
  14   2   0    5.90    2.60
 -14   2   0    2.00    2.40
 -14   2   0    3.30    2.60
 -16  -2   0    3.50    2.00
 -16   2   0    1.70    2.70
  16   2   0    1.00    2.60
 -16   2   0    1.20    2.70
 -18  -2   0    2.10    2.60
 -18  -2   0    3.30    2.20
 -18   2   0    1.30    2.90
 -18   2   0    0.40    2.90
 -20  -2   0   -0.10    2.30
  20  -2   0    1.80    2.10
 -20  -2   0   -0.50    3.90
 -20   2   0    0.00    3.30
 -20   2   0   -1.00    3.10
 -22  -2   0   -0.30    3.10
  22  -2   0    5.10    3.00
 -22   2   0    2.70    3.80
  24  -2   0   69.99    8.00
 -24  -2   0   59.39    6.20
 -24   2   0   45.50    7.20
 -26  -2   0   -1.60    3.50
  26  -2   0    0.40    2.70
 -26   2   0   -1.90    4.50
  28  -2   0    3.60    3.50
 -28  -2   0   -1.80    4.20
 -28   2   0    2.40    4.70
  -1  -3   0   93.59    4.90
   1   3   0   95.59    6.40
  -1   3   0   98.59    6.40
  -1   3   0  101.59    5.30
  -1   3   0   93.99    5.30
   1   3   0  105.69    4.90
  -3  -3   0   37.10    3.80
   3   3   0   33.50    5.00
  -3   3   0   42.20    5.10
  -3   3   0   50.19    4.70
  -3   3   0   51.39    4.90
   3   3   0   35.20    2.90
  -5  -3   0   24.50    3.20
  -5   3   0   22.80    3.40
  -5   3   0   24.40    4.00
   5   3   0   28.30    4.90
  -5   3   0   22.40    3.70
   7  -3   0  338.07   10.40
  -7  -3   0  336.27   10.20
  -7   3   0  344.47   11.10
   7   3   0  333.27   13.10
  -7   3   0  319.57   12.20
  -7   3   0  323.67   11.20
  -9  -3   0   46.40    4.20
  -9   3   0   43.10    4.00
  -9   3   0   50.99    5.30
   9   3   0   49.60    6.60
  -9   3   0   37.90    5.40
 -11  -3   0   53.19    4.70
 -11   3   0   43.40    6.10
  11   3   0   64.19    7.60
 -11   3   0   57.39    5.80
 -13  -3   0   10.30    2.80
  13   3   0   10.20    3.90
 -13   3   0    8.80    3.60
 -13   3   0    9.90    3.10
 -15  -3   0   74.49    4.90
  15   3   0   58.99    7.40
 -15   3   0   88.29    6.40
 -15   3   0   74.19    8.50
 -17  -3   0   15.30    3.40
 -17   3   0    6.50    3.60
  17   3   0   10.40    4.20
 -17   3   0   14.00    4.20
 -19  -3   0   17.10    3.60
 -19  -3   0   20.10    5.50
 -19   3   0   11.10    4.40
 -19   3   0   15.90    4.60
 -21  -3   0   -1.20    2.70
 -21  -3   0    1.10    4.30
  21  -3   0    1.30    2.60
 -21   3   0   -2.70    3.40
 -23  -3   0    4.60    3.50
  23  -3   0    6.00    3.20
 -23   3   0    5.10    4.70
 -25  -3   0    9.20    4.20
  25  -3   0   12.80    4.40
 -25   3   0    4.50    5.00
   0  -4   0   10.00    2.80
   0   4   0    8.00    2.80
   0   4   0    9.80    3.70
  -2  -4   0    3.20    2.30
  -2   4   0    2.10    2.70
  -2   4   0   -0.20    2.40
   2   4   0    1.00    2.80
  -2   4   0    0.40    2.00
   2   4   0    0.00    1.90
  -4  -4   0    5.40    2.60
  -4   4   0    6.30    3.20
  -4   4   0    8.00    3.00
  -4   4   0    7.50    3.10
   4   4   0    9.80    3.90
  -6  -4   0   24.90    3.70
  -6   4   0   34.10    5.50
   6   4   0   32.20    6.10
  -6   4   0   29.40    4.50
  -6   4   0   28.80    5.00
   8  -4   0   11.30    3.00
  -8  -4   0   11.50    3.00
   8   4   0   17.50    5.20
  -8   4   0   12.10    3.90
  -8   4   0   11.40    4.00
  -8   4   0   15.30    4.10
 -10  -4   0    2.60    2.40
  10   4   0   -0.40    2.80
 -10   4   0   -2.00    2.50
 -10   4   0    0.90    2.80
 -12  -4   0    7.70    2.80
 -12   4   0    6.40    3.40
  12   4   0    9.60    4.50
 -12   4   0    3.30    2.90
 -14  -4   0   12.50    3.20
  14   4   0   11.30    4.90
 -14   4   0    5.80    3.50
 -14   4   0    8.60    3.60
 -16  -4   0    1.60    2.50
  16   4   0    1.20    3.20
 -16   4   0    4.20    3.70
 -16   4   0    7.20    4.50
  18  -4   0   12.10    4.10
 -18  -4   0    7.00    3.30
  18   4   0   11.20    5.20
 -18   4   0   11.30    5.10
 -18   4   0    7.60    4.60
  20  -4   0    0.40    2.30
 -20  -4   0   -0.40    3.40
 -20  -4   0   -1.90    3.30
 -20   4   0    1.10    4.90
 -22  -4   0    4.90    3.60
  22  -4   0    2.10    3.00
 -22  -4   0   -0.40    5.60
 -22   4   0    4.00    5.10
 -24  -4   0    0.20    3.80
 -24   4   0    7.70    6.10
   1  -5   0   18.30    4.40
  -1  -5   0   10.50    3.80
   1   5   0    9.10    4.80
  -1   5   0   13.50    5.30
  -3  -5   0  267.47   11.10
   3   5   0  273.47   14.30
  -3   5   0  282.57   13.80
  -3   5   0  300.97   12.10
  -3   5   0  285.67   12.20
  -5  -5   0    8.50    3.00
   5   5   0    7.30    4.50
  -5   5   0    0.40    3.60
  -5   5   0    3.20    3.30
  -5   5   0    0.40    3.30
   7  -5   0   -1.40    3.30
  -7  -5   0   -0.50    2.80
   7   5   0    5.40    4.20
  -7   5   0   -2.30    3.00
  -7   5   0    1.50    3.60
  -7   5   0    4.70    3.20
  -9  -5   0    1.10    2.70
  -9   5   0   -1.20    3.70
   9   5   0    0.80    3.90
  -9   5   0    3.10    3.50
 -11  -5   0    3.30    3.20
  11   5   0   -3.20    3.80
 -11   5   0    0.50    3.50
 -11   5   0    2.00    4.20
 -13  -5   0   19.00    4.40
  13  -5   0   11.40    3.90
 -13   5   0   16.70    5.90
 -13   5   0   13.70    5.40
  13   5   0   14.60    5.50
 -15  -5   0    2.70    3.20
  15  -5   0    5.80    3.70
 -15   5   0    0.00    4.10
  15   5   0    1.30    4.30
 -17  -5   0   26.80    5.10
  17  -5   0   17.60    5.10
  17   5   0   25.50    7.10
 -17   5   0   25.60    7.10
  19  -5   0   25.70    5.60
 -19  -5   0   37.80    8.00
 -19  -5   0   30.10    4.90
 -19   5   0   25.90    6.60
   0  -6   0   96.19    8.60
   0   6   0   81.09   10.90
  -2  -6   0    7.60    4.00
   2  -6   0    9.10    4.20
   2   6   0    5.50    5.20
  -2   6   0    6.10    5.40
   4  -6   0   15.20    4.70
  -4  -6   0   12.00    4.30
   4   6   0   14.30    6.20
  -4   6   0   19.60    6.40
  -6  -6   0    5.10    4.00
  -6   6   0    6.30    4.90
   6   6   0    5.20    5.20
   8  -6   0   -0.70    2.90
  -8  -6   0    0.40    3.80
   8   6   0    0.20    4.60
  -8   6   0    0.60    4.50
  10  -6   0   -0.20    2.90
 -10  -6   0   -0.30    3.80
  10   6   0    4.20    4.40
 -10   6   0   -1.50    4.40
  12  -6   0    8.10    3.60
  12   6   0    7.30    6.10
 -12   6   0   18.30    6.20
  14   6   0    2.70    5.90
 -28   0   1   -1.10    3.80
 -26   0   1   -3.20    3.50
 -24   0   1    1.60    3.10
  22   0  -1    0.60    2.00
 -22   0   1   -2.70    2.30
 -20   0   1    4.00    2.80
  20   0  -1    1.20    1.80
  18   0  -1   -0.40    1.50
 -18   0   1    7.30    2.80
  16   0  -1    1.30    1.20
 -16   0   1    5.80    2.10
  14   0  -1    0.60    1.10
 -14   0   1    1.50    1.50
  12   0  -1   -0.80    0.80
 -12   0   1    0.10    1.30
 -10   0   1   -0.60    1.10
 -10   0   1   -2.40    1.10
 -10   0   1    0.10    1.10
  -8   0   1    0.20    1.10
  -8   0   1    0.30    0.90
  -8   0   1   -1.40    1.00
  -6   0   1    0.90    0.80
  -6   0   1    0.20    1.00
  -6   0   1    0.20    0.90
  -4   0   1    0.10    0.60
  -4   0   1   -0.20    0.70
   4   0  -1    0.10    0.50
  -4   0   1   -0.20    0.70
   2   0  -1    0.20    0.30
  -2   0   1    0.10    0.30
  -2   0  -1   -0.20    0.40
  -2   0  -1    0.70    0.50
  -4   0  -1    1.20    0.80
  -4   0  -1    0.50    0.80
  -6   0  -1   -1.50    0.80
  -6   0  -1   -1.30    0.90
  -8   0  -1    0.10    1.20
  -8   0  -1   -0.50    1.00
 -10   0  -1   -1.20    1.30
 -10   0  -1    0.40    1.10
 -12   0  -1   -0.30    1.60
 -12   0  -1   -0.20    1.30
 -14   0  -1   -1.20    1.50
 -14   0  -1   -1.50    1.50
 -16   0  -1   -0.20    2.10
 -16   0  -1    2.50    2.20
  18   0   1    0.10    1.70
 -18   0  -1    3.20    2.30
  20   0   1    0.90    1.50
 -20   0  -1   -3.50    2.20
 -22   0  -1    3.60    2.90
  22   0   1    0.80    2.30
 -24   0  -1    0.30    2.80
 -26   0  -1    0.20    3.70
 -28   0  -1   -1.40    4.20
 -29  -1   1    9.00    4.60
 -29   1   1   14.40    5.60
  27  -1  -1   18.20    5.30
 -27  -1   1   17.20    4.80
 -27   1   1   23.80    5.30
 -25  -1   1   -1.30    3.40
  25  -1  -1   -0.20    2.60
 -25   1   1    2.60    3.70
  23  -1  -1   54.99    6.50
 -23  -1   1   51.29    5.80
 -23   1   1   44.00    6.00
 -21  -1   1   66.79    6.00
  21  -1  -1   64.09    5.40
 -21   1   1   44.30    5.50
  19  -1  -1   18.10    3.70
 -19  -1   1   20.60    5.40
 -19  -1   1   17.70    3.30
 -19   1   1   23.10    4.00
 -17  -1   1   54.59    4.60
 -17  -1   1   51.19    4.50
  17  -1  -1   44.40    5.30
 -17   1   1   50.49    5.20
  17   1  -1   42.50    3.10
 -17   1   1   36.90    5.20
 -15  -1   1  266.37    8.30
 -15  -1   1  276.57    9.50
 -15   1   1  272.27    9.30
 -15   1   1  289.97   11.10
  15   1  -1  256.77    7.60
 -13  -1   1    2.30    1.60
 -13  -1   1    4.60    1.80
  13   1  -1    6.80    1.30
 -13   1   1    5.90    2.20
 -13   1   1    5.50    2.10
 -11  -1   1  111.99    4.30
  11   1  -1  103.99    3.60
  11   1  -1  120.09    5.60
 -11   1   1  110.29    5.80
 -11   1   1  107.29    4.80
  -9  -1   1  296.97    7.70
   9   1  -1  283.67    9.30
  -9   1   1  304.97    9.70
  -9   1   1  299.07    8.40
  -7  -1   1   28.90    2.00
  -7   1   1   32.40    3.40
   7   1  -1   27.90    3.20
  -7   1   1   30.80    2.60
  -5  -1   1   44.90    2.20
  -5   1   1   42.90    2.50
   5   1  -1   41.70    3.20
  -5   1   1   45.20    3.00
  -3  -1   1 2000.40   37.70
  -3   1   1 1984.50   38.90
  -3   1   1 1983.30   38.30
  -3   1   1 1976.50   38.40
   3   1  -1 1964.70   39.40
  -1   1   1   30.80    2.30
   1   1  -1   30.70    1.70
   1   1  -1   29.70    2.40
  -1   1   1   29.70    2.10
   1   1  -1   29.10    1.80
  -1   1   1   27.30    1.80
  -1  -1  -1  377.86    8.70
   1   1   1  363.26    9.50
   1   1   1  377.56    7.90
  -1   1  -1  369.06    8.90
  -1   1  -1  390.96    9.20
  -1   1  -1  368.76    8.40
   3  -1   1 3230.58   61.09
  -3  -1  -1 3271.47   60.69
  -3   1  -1 3298.07   61.89
  -3   1  -1 3241.18   60.79
   3   1   1 3046.80   62.39
  -3   1  -1 3271.17   60.69
  -5  -1  -1    3.70    1.20
  -5   1  -1    1.20    1.10
   5   1   1    0.40    1.70
  -5   1  -1    1.80    1.30
  -7  -1  -1 1600.14   32.30
  -7   1  -1 1672.43   35.00
   7   1   1 1659.53   34.70
  -7   1  -1 1656.83   32.80
  -9  -1  -1  435.56   10.60
  -9   1  -1  444.46   11.10
   9   1   1  437.56   12.30
  -9   1  -1  448.36   13.00
 -11  -1  -1   83.39    3.90
  11   1   1   75.59    4.60
 -11   1  -1   87.89    5.30
 -11   1  -1   81.19    4.20
  11   1   1   83.69    3.20
 -13  -1  -1   10.50    2.10
  13   1   1   11.30    1.70
 -13   1  -1   10.00    2.60
 -13   1  -1   10.90    2.70
  13   1   1    8.10    2.30
 -15  -1  -1  106.79    6.00
 -15  -1  -1  108.89    5.20
 -15   1  -1  111.49    7.00
  15   1   1  105.39    4.40
 -15   1  -1  112.59    5.90
 -17  -1  -1  135.29    6.90
 -17  -1  -1  133.59    6.20
 -17   1  -1  145.99    7.10
 -17   1  -1  146.59    8.20
 -19  -1  -1   21.50    3.60
 -19   1  -1   23.40    4.10
 -19   1  -1   12.40    3.90
  21  -1   1  195.08    9.80
 -21  -1  -1  190.18    8.60
 -21   1  -1  209.68    9.60
  23  -1   1    5.30    2.80
 -23  -1  -1    6.90    3.20
 -23   1  -1    4.30    3.30
  25  -1   1   14.20    3.80
 -25  -1  -1    5.70    3.80
 -25   1  -1   14.30    4.20
 -27  -1  -1   10.00    4.60
 -27   1  -1   -2.60    3.40
 -29  -1  -1    2.50    4.30
 -29   1  -1    4.20    4.30
 -28  -2   1    5.40    4.30
  28  -2  -1   -1.70    3.20
 -28   2   1    5.00    5.10
 -26  -2   1   12.90    4.20
  26  -2  -1   -0.30    2.80
 -26   2   1   -0.50    4.40
 -24  -2   1   12.00    4.00
  24  -2  -1    3.90    3.10
 -24   2   1    5.90    4.60
 -22  -2   1   11.20    3.50
  22  -2  -1   13.90    3.60
 -22   2   1   14.80    4.60
 -20  -2   1   -1.10    3.30
  20  -2  -1    6.40    2.80
 -20  -2   1    3.40    2.50
 -20   2   1    4.00    3.40
 -18  -2   1    1.80    2.20
 -18  -2   1   -2.10    2.70
 -18   2   1    4.00    3.20
 -18   2   1   -3.70    2.30
 -16  -2   1   46.80    4.20
 -16  -2   1   41.30    5.50
 -16   2   1   46.70    5.60
 -16   2   1   42.60    5.60
 -14  -2   1   18.70    2.80
  14   2  -1   17.60    3.90
 -14   2   1   17.20    3.60
 -14   2   1   17.80    3.40
 -12  -2   1   42.30    3.70
 -12   2   1   44.80    4.70
  12   2  -1   54.99    6.10
 -12   2   1   47.50    5.60
 -10  -2   1  283.97    8.20
 -10   2   1  283.27    9.40
  10   2  -1  291.77   10.80
 -10   2   1  271.67   10.60
  -8  -2   1    2.20    1.60
  -8   2   1    3.90    1.80
   8   2  -1    2.50    2.30
  -8   2   1    1.20    1.50
  -8   2   1    3.40    2.00
   6  -2  -1  218.28    6.60
  -6  -2   1  223.68    6.70
  -6   2   1  220.28    7.50
  -6   2   1  209.88    7.10
   6   2  -1  222.08    8.70
  -6   2   1  215.68    8.20
  -4  -2   1  251.37    7.20
  -4   2   1  253.27    7.90
  -4   2   1  245.78    8.10
   4   2  -1  244.48    9.10
  -4   2   1  251.27    8.30
  -2  -2   1  105.99    4.30
   2   2  -1  110.69    4.10
   2   2  -1  111.19    5.70
  -2   2   1  100.79    4.70
  -2   2   1  113.49    5.30
  -2   2   1  110.89    4.80
   0   2  -1   89.79    4.20
   0   2   1   77.59    4.00
   0   2   1   81.29    4.90
   0   2   1   85.49    3.80
   0   2  -1   84.99    4.90
   0   2  -1   77.09    3.80
  -2  -2  -1  164.88    5.80
  -2   2  -1  165.88    5.80
   2   2   1  175.48    5.10
  -2   2  -1  169.88    6.60
  -2   2  -1  169.88    6.70
   2   2   1  164.38    7.20
  -4  -2  -1  489.85   12.20
  -4   2  -1  491.45   12.90
  -4   2  -1  479.45   12.20
  -4   2  -1  501.15   13.90
   4   2   1  478.35   14.20
  -6  -2  -1  371.76   10.10
   6  -2   1  365.96   10.10
  -6   2  -1  395.16   10.30
  -6   2  -1  379.36   12.00
  -6   2  -1  374.06   10.40
   6   2   1  370.26   12.70
  -8  -2  -1   12.60    2.10
   8   2   1    9.70    3.30
  -8   2  -1    4.00    2.20
  -8   2  -1   13.00    2.50
 -10  -2  -1  403.46   11.00
  10   2   1  419.56   13.70
 -10   2  -1  405.96   13.80
 -10   2  -1  414.16   11.80
 -12  -2  -1   75.69    4.10
 -12   2  -1   76.19    4.90
  12   2   1   71.19    5.60
 -12   2  -1   66.09    5.60
 -14  -2  -1    5.10    2.00
 -14   2  -1    7.30    3.00
  14   2   1    8.90    3.10
 -14   2  -1    9.80    3.30
 -16  -2  -1   17.00    3.00
 -16   2  -1   12.50    3.90
 -16   2  -1   14.50    3.60
  16   2   1   13.20    3.60
 -18  -2  -1    3.40    3.40
 -18  -2  -1    0.10    2.30
 -18   2  -1   -0.70    2.40
 -18   2  -1   -3.70    2.60
 -20  -2  -1   -4.10    2.40
 -20  -2  -1   -7.00    3.60
 -20   2  -1    3.10    3.40
 -20   2  -1   -1.50    3.00
  22  -2   1    8.50    3.50
 -22  -2  -1   10.30    3.50
 -22   2  -1    3.70    3.80
  24  -2   1    3.00    2.30
 -24  -2  -1    3.00    3.30
 -24   2  -1    4.10    4.50
  26  -2   1    7.90    4.00
 -26  -2  -1    0.00    4.10
 -26   2  -1    3.70    4.90
[truncated: 452,251 more chars]
